# Supplementary material for: Hybrid deep learning CNN-LSTM model for forecasting direct normal irradiance: a study on solar potential in Ghardaia, Algeria
Source: Sci Rep. 2025 May 2;15:15404. doi: 10.1038/s41598-025-94239-z (PMC12048616; doi:10.1038/s41598-025-94239-z)
Supplement: Supplementary file 1 — Supplementary Information. [file 41598_2025_94239_MOESM1_ESM.txt]

-BEGIN HEADER-
NASA/POWER Source Native Resolution Daily Data 
Dates (month/day/year): 01/01/2017 through 12/31/2023 in LST
Location: latitude  32.4466   longitude 3.6992 
elevation from MERRA-2: Average for 0.5 x 0.625 degree lat/lon region = 522.19 meters
The value for missing source data that cannot be computed or is outside of the sources availability range: -999 
parameter(s): 
WS2M                  MERRA-2 Wind Speed at 2 Meters (m/s) 
T2M_MAX               MERRA-2 Temperature at 2 Meters Maximum (C) 
T2M_MIN               MERRA-2 Temperature at 2 Meters Minimum (C) 
RH2M                  MERRA-2 Relative Humidity at 2 Meters (%) 
PS                    MERRA-2 Surface Pressure (kPa) 
ALLSKY_SFC_SW_DWN     CERES SYN1deg All Sky Surface Shortwave Downward Irradiance (kW-hr/m^2/day) 
-END HEADER-
YEAR  MO  DY  WS2M  T2M_MAX  T2M_MIN  RH2M    PS  ALLSKY_SFC_SW_DWN
2017   1   1  1.12    13.30     0.33 56.78 96.50               3.73
2017   1   2  1.76    12.14    -1.26 53.32 96.50               3.82
2017   1   3  3.28    13.56    -1.22 52.53 96.50               3.81
2017   1   4  2.79    17.65     2.56 43.64 96.17               3.57
2017   1   5  3.35    16.73     4.39 69.08 95.96               3.75
2017   1   6  3.74    13.35     2.12 65.00 96.35               3.86
2017   1   7  2.09    12.51    -0.79 62.49 96.66               3.83
2017   1   8  1.65    14.20    -0.26 56.91 96.48               3.90
2017   1   9  3.12    15.08     0.18 51.56 95.98               3.99
2017   1  10  3.09    14.64     0.99 66.62 95.51               3.80
2017   1  11  5.28     9.82     3.19 75.88 95.18               2.09
2017   1  12  3.67    12.23     2.75 79.41 96.28               3.67
2017   1  13  2.96    15.15     0.07 64.84 95.97               4.01
2017   1  14  3.99    15.27     4.46 64.30 95.74               3.81
2017   1  15  4.16    10.82     0.09 58.81 96.00               4.07
2017   1  16  3.93    11.37    -0.35 68.12 95.79               3.01
2017   1  17  5.10    15.11     1.46 65.31 95.20               3.89
2017   1  18  2.01    10.44     0.86 47.24 95.44               3.88
2017   1  19  3.06    14.14     1.77 44.99 95.43               3.99
2017   1  20  4.19    10.60    -1.23 62.85 94.85               2.51
2017   1  21  4.80    12.80     0.03 68.47 95.03               4.18
2017   1  22  4.58    11.52     0.78 70.08 95.10               3.49
2017   1  23  4.72    14.01     1.84 68.06 95.37               4.08
2017   1  24  4.84    12.95     1.95 69.87 95.63               3.59
2017   1  25  2.79    14.12     1.92 64.48 96.12               4.37
2017   1  26  2.76    15.00     0.99 51.79 96.25               4.17
2017   1  27  2.99    16.04     2.72 43.76 96.05               3.96
2017   1  28  4.85    14.91     3.99 55.48 95.93               4.26
2017   1  29  3.59    14.98     2.43 68.67 96.28               4.49
2017   1  30  1.44    16.12     2.92 59.61 96.34               4.40
2017   1  31  2.24    16.14     2.59 58.15 96.23               4.41
2017   2   1  1.37    16.70     4.90 51.04 96.10               4.28
2017   2   2  1.55    18.42     3.58 48.57 96.04               4.58
2017   2   3  2.42    20.31     5.51 52.91 96.20               4.67
2017   2   4  2.45    22.03     5.30 50.17 96.28               4.63
2017   2   5  4.24    19.99     6.36 52.88 96.11               4.42
2017   2   6  4.26    18.85     4.56 60.30 96.20               4.73
2017   2   7  2.75    20.03     5.97 54.15 96.06               4.66
2017   2   8  4.43    19.93     4.20 45.97 95.80               4.76
2017   2   9  3.57    15.30     2.10 41.87 95.85               5.10
2017   2  10  2.23    19.17     2.72 32.64 95.66               4.85
2017   2  11  2.89    15.72     1.02 27.60 95.53               4.08
2017   2  12  2.08    20.16     3.13 26.10 95.43               4.57
2017   2  13  1.51    21.70     2.51 25.91 95.49               4.72
2017   2  14  4.24    21.49     8.45 51.35 95.92               4.56
2017   2  15  4.94    17.28     6.28 65.22 96.39               4.14
2017   2  16  4.62    16.57     7.15 69.00 96.50               3.04
2017   2  17  3.16    17.79     5.55 65.15 96.24               4.73
2017   2  18  2.29    21.47     5.54 44.44 95.87               5.07
2017   2  19  3.17    19.09     8.85 57.99 95.82               2.13
2017   2  20  4.96    19.46     7.18 61.27 95.80               4.19
2017   2  21  2.96    20.03     7.08 56.78 96.02               3.96
2017   2  22  3.38    22.14     9.61 55.44 96.04               2.99
2017   2  23  4.77    24.91    10.16 48.80 95.48               3.46
2017   2  24  3.98    23.50    10.36 37.56 95.16               5.26
2017   2  25  3.88    20.24     8.65 55.89 95.53               4.64
2017   2  26  2.85    18.02     6.16 54.07 95.88               5.57
2017   2  27  1.59    20.43     6.45 38.75 95.82               5.52
2017   2  28  2.59    24.02     5.95 36.76 95.67               5.82
2017   3   1  2.16    24.12     8.70 39.28 95.85               5.71
2017   3   2  1.86    25.91     9.35 32.99 95.85               5.89
2017   3   3  3.78    26.34    10.30 23.91 95.40               5.67
2017   3   4  2.76    20.41     9.99 36.77 95.28               4.73
2017   3   5  2.69    23.77     8.62 37.55 95.72               5.67
2017   3   6  2.31    23.99     9.07 52.73 96.13               5.68
2017   3   7  3.63    25.74    10.04 46.76 96.09               5.90
2017   3   8  3.93    25.06    10.09 46.04 96.21               6.22
2017   3   9  3.30    23.43     7.82 48.99 96.35               6.03
2017   3  10  2.58    28.60     9.31 30.07 95.96               6.20
2017   3  11  3.62    27.21    11.09 24.95 95.70               6.24
2017   3  12  2.75    27.49     8.60 24.47 95.55               6.24
2017   3  13  3.29    26.94    10.86 21.28 95.12               4.48
2017   3  14  6.21    26.05     9.78 19.85 95.45               5.91
2017   3  15  5.89    19.66     9.25 63.86 95.54               4.79
2017   3  16  4.05    17.61     6.78 50.01 95.82               5.81
2017   3  17  3.37    17.20     4.67 51.89 96.12               6.23
2017   3  18  2.52    19.01     4.49 45.05 96.04               6.23
2017   3  19  2.23    22.41     7.51 42.89 95.73               4.28
2017   3  20  2.50    18.03     8.09 63.79 95.24               3.60
2017   3  21  3.48    23.11     6.80 47.50 95.37               6.72
2017   3  22  2.45    24.54     9.75 47.00 95.52               6.75
2017   3  23  4.86    25.68    10.82 36.12 95.20               5.72
2017   3  24  6.45    27.38     9.07 33.28 94.94               5.85
2017   3  25  2.79    22.73     5.14 36.95 95.78               7.18
2017   3  26  2.23    22.92    10.25 29.45 95.73               5.71
2017   3  27  1.39    27.15    11.18 37.01 95.77               6.70
2017   3  28  3.46    24.41    12.80 41.84 96.00               6.34
2017   3  29  3.70    21.39     8.29 44.52 96.31               7.32
2017   3  30  2.05    23.00     6.48 38.38 96.45               7.38
2017   3  31  2.57    25.58     9.41 31.22 96.33               6.86
2017   4   1  5.01    27.59     9.60 31.71 95.73               6.65
2017   4   2  2.54    23.98     8.11 40.78 95.73               7.54
2017   4   3  3.62    23.33     8.29 35.28 95.70               7.19
2017   4   4  2.80    21.77     6.64 52.45 95.90               7.04
2017   4   5  2.11    23.53     9.46 40.26 95.71               7.00
2017   4   6  3.57    26.66     8.43 33.62 95.13               6.13
2017   4   7  5.79    23.04     9.11 43.57 95.12               6.79
2017   4   8  6.48    19.21     9.49 63.23 95.44               5.92
2017   4   9  3.82    19.41     7.98 65.38 95.92               2.40
2017   4  10  1.82    22.95     7.51 50.98 96.08               7.26
2017   4  11  1.42    25.11     8.61 43.62 95.85               6.93
2017   4  12  1.56    24.30    10.09 44.40 95.86               7.11
2017   4  13  1.53    27.45    10.37 35.53 95.82               7.54
2017   4  14  3.40    29.94    11.68 23.19 95.83               7.65
2017   4  15  2.04    33.46    13.88 25.00 95.61               7.60
2017   4  16  3.93    32.35    16.32 25.85 95.64               7.32
2017   4  17  2.53    31.08    13.39 30.11 95.71               6.76
2017   4  18  3.57    34.36    17.21 21.67 95.27               7.16
2017   4  19  3.07    34.72    18.28 30.70 95.09               6.47
2017   4  20  5.80    25.15    14.37 51.49 95.47               4.49
2017   4  21  5.22    13.87    10.61 69.19 96.03               3.92
2017   4  22  4.94    19.55     8.35 40.51 96.21               7.21
2017   4  23  4.18    23.36    10.01 28.95 95.79               7.31
2017   4  24  4.38    25.97    13.09 26.12 95.40               5.88
2017   4  25  2.75    28.02    14.92 31.42 95.10               7.10
2017   4  26  2.82    33.16    15.75 27.18 95.01               7.58
2017   4  27  5.50    35.64    17.76 18.97 94.81               6.71
2017   4  28  5.92    33.85    17.79 21.02 94.69               6.42
2017   4  29  3.00    32.54    16.13 33.56 95.12               6.75
2017   4  30  2.56    31.11    19.05 34.61 95.18               7.50
2017   5   1  4.57    28.28    16.03 41.91 95.47               6.01
2017   5   2  3.08    29.20    14.41 41.12 95.54               7.79
2017   5   3  2.96    30.52    15.18 41.50 95.55               7.20
2017   5   4  2.53    32.41    17.30 36.45 95.46               7.73
2017   5   5  3.56    35.89    17.39 23.34 95.38               7.73
2017   5   6  3.07    38.75    19.68 15.68 95.27               7.98
2017   5   7  3.66    34.44    18.50 29.36 95.25               6.98
2017   5   8  3.39    30.98    17.94 29.58 95.46               7.38
2017   5   9  2.78    36.06    16.98 22.87 95.05               7.67
2017   5  10  5.04    39.69    21.09 21.10 94.52               7.20
2017   5  11  7.43    39.92    24.73 29.26 94.45               6.26
2017   5  12  4.98    38.32    22.55 14.71 94.86               7.06
2017   5  13  2.85    32.31    20.50 30.00 95.43               6.76
2017   5  14  4.60    32.22    20.45 32.64 95.76               7.04
2017   5  15  6.46    31.00    19.02 36.21 96.13               7.78
2017   5  16  3.30    30.45    16.26 35.76 96.16               8.09
2017   5  17  2.91    32.40    17.20 25.32 95.78               8.24
2017   5  18  2.72    34.07    17.18 25.22 95.43               7.58
2017   5  19  2.34    34.94    20.13 26.61 95.55               7.61
2017   5  20  3.44    34.02    22.80 35.06 95.74               6.73
2017   5  21  3.20    35.03    20.24 33.77 95.67               7.99
2017   5  22  3.94    34.47    19.88 27.57 95.66               7.27
2017   5  23  3.81    34.17    20.70 37.97 95.62               7.58
2017   5  24  3.88    34.48    20.93 39.04 95.60               7.47
2017   5  25  3.05    35.67    21.14 28.77 95.45               7.66
2017   5  26  4.16    38.87    21.96 21.05 95.20               8.24
2017   5  27  2.32    39.87    23.26 17.85 95.11               6.88
2017   5  28  5.08    36.61    21.56 34.67 95.29               8.27
2017   5  29  4.87    32.12    19.65 31.13 95.26               7.69
2017   5  30  5.75    31.27    18.93 33.59 95.31               6.80
2017   5  31  6.41    31.60    18.66 30.05 95.52               7.27
2017   6   1  6.77    33.25    18.89 42.52 95.49               7.44
2017   6   2  4.64    35.43    21.45 36.33 95.47               7.63
2017   6   3  4.44    36.68    21.78 30.01 95.31               8.06
2017   6   4  4.71    35.64    22.55 35.58 95.20               6.30
2017   6   5  3.66    32.27    20.37 36.63 95.19               8.22
2017   6   6  3.47    32.86    17.28 30.52 95.47               8.83
2017   6   7  2.40    34.19    17.91 28.33 95.76               8.08
2017   6   8  2.42    35.75    18.95 26.40 95.69               8.29
2017   6   9  2.85    38.32    20.63 24.23 95.53               8.22
2017   6  10  2.70    34.03    24.75 33.56 95.46               6.62
2017   6  11  3.72    38.09    22.00 22.65 95.32               8.30
2017   6  12  4.39    36.73    22.87 26.38 95.32               8.18
2017   6  13  4.15    33.46    20.70 29.10 95.43               8.35
2017   6  14  3.37    36.07    20.04 27.07 95.43               7.77
2017   6  15  3.52    38.87    24.02 23.63 95.42               4.31
2017   6  16  2.86    35.76    25.16 37.04 95.59               4.97
2017   6  17  2.82    36.50    22.85 41.73 95.51               6.79
2017   6  18  2.08    38.30    23.73 30.34 95.23               7.60
2017   6  19  3.18    38.41    24.13 24.06 95.43               8.11
2017   6  20  3.89    37.15    24.34 30.66 95.72               8.02
2017   6  21  2.27    37.72    23.91 28.52 95.63               7.52
2017   6  22  3.70    40.08    25.35 25.72 95.48               8.35
2017   6  23  4.69    36.44    22.85 28.90 95.79               8.27
2017   6  24  2.83    37.30    22.57 25.49 95.78               8.41
2017   6  25  1.96    38.65    23.72 20.75 95.58               8.59
2017   6  26  2.41    40.95    23.42 16.09 95.47               8.40
2017   6  27  3.08    42.69    24.99 14.20 95.35               8.52
2017   6  28  1.90    42.35    26.14 15.62 95.08               8.29
2017   6  29  3.56    42.27    24.87 15.10 94.98               8.59
2017   6  30  3.90    40.96    25.71 17.06 94.87               7.85
2017   7   1  5.42    35.48    20.81 26.10 95.34               8.42
2017   7   2  4.79    33.39    19.07 26.11 95.76               8.50
2017   7   3  3.53    33.85    19.31 29.02 95.86               8.56
2017   7   4  3.05    34.40    20.14 28.85 95.82               8.65
2017   7   5  3.51    36.17    19.67 28.87 95.78               8.52
2017   7   6  3.40    37.10    20.16 20.24 95.77               8.61
2017   7   7  2.82    38.94    21.77 17.19 95.73               8.24
2017   7   8  2.85    39.59    23.22 19.34 95.57               8.26
2017   7   9  3.20    40.61    23.11 16.75 95.40               8.20
2017   7  10  3.20    40.46    24.01 12.32 95.39               8.39
2017   7  11  2.74    41.09    24.56 11.67 95.65               8.52
2017   7  12  2.54    42.13    25.19 10.80 95.84               8.12
2017   7  13  1.75    43.16    26.70  9.20 95.72               8.38
2017   7  14  2.46    44.96    27.10 10.27 95.47               7.46
2017   7  15  2.05    44.16    29.04 12.55 95.33               6.82
2017   7  16  5.21    39.73    27.91 19.97 95.43               7.73
2017   7  17  4.11    36.84    23.73 24.77 95.60               8.32
2017   7  18  3.32    37.82    22.77 26.42 95.67               7.93
2017   7  19  2.65    40.93    24.13 21.89 95.59               7.78
2017   7  20  3.63    42.42    26.82 15.76 95.25               7.24
2017   7  21  3.87    44.22    27.86 13.48 95.11               6.56
2017   7  22  3.49    44.68    28.74 14.38 95.39               7.15
2017   7  23  2.32    44.08    28.14 15.68 95.71               7.70
2017   7  24  2.94    44.66    27.96 11.92 95.45               7.91
2017   7  25  3.87    40.62    27.75 19.19 95.20               6.64
2017   7  26  2.87    42.83    28.76 18.17 95.12               7.63
2017   7  27  4.34    39.33    25.15 23.40 95.42               7.58
2017   7  28  3.04    40.38    24.47 24.98 95.60               7.43
2017   7  29  3.54    41.37    26.39 20.14 95.61               7.72
2017   7  30  2.33    42.30    25.72 14.84 95.45               7.76
2017   7  31  3.22    43.04    26.71 17.04 95.37               7.50
2017   8   1  3.27    42.23    26.84 17.15 95.51               7.69
2017   8   2  4.19    39.69    26.44 16.73 95.75               7.92
2017   8   3  3.64    39.81    23.95 16.29 95.72               7.69
2017   8   4  2.27    39.13    24.64 17.35 95.57               7.74
2017   8   5  2.06    40.02    25.11 16.17 95.47               7.76
2017   8   6  2.23    41.60    26.36 16.37 95.47               7.46
2017   8   7  2.29    42.86    27.01 14.21 95.46               7.98
2017   8   8  2.59    43.65    26.42 13.88 95.41               7.86
2017   8   9  2.83    43.88    26.68 18.05 95.43               7.67
2017   8  10  3.00    43.92    27.33 10.58 95.37               7.75
2017   8  11  2.21    42.96    27.71 14.47 95.40               7.36
2017   8  12  2.83    42.73    27.20 15.77 95.44               6.78
2017   8  13  4.01    40.79    25.12 21.15 95.43               7.30
2017   8  14  4.07    41.25    24.95 23.74 95.45               7.02
2017   8  15  2.70    42.78    26.61 15.82 95.59               7.07
2017   8  16  3.13    42.11    27.07 22.64 95.58               6.69
2017   8  17  2.36    41.76    26.72 20.64 95.46               7.12
2017   8  18  4.00    38.70    25.95 22.33 95.59               7.08
2017   8  19  1.85    39.62    24.77 20.24 95.57               7.29
2017   8  20  2.22    41.77    25.38 18.91 95.48               7.51
2017   8  21  2.08    40.72    25.75 20.28 95.38               7.52
2017   8  22  3.72    38.71    25.50 25.56 95.42               7.14
2017   8  23  4.05    36.83    24.86 31.03 95.55               6.98
2017   8  24  3.14    36.70    22.74 30.33 95.71               7.24
2017   8  25  3.39    36.03    22.38 33.67 95.76               7.24
2017   8  26  3.37    36.71    21.95 27.44 95.72               7.18
2017   8  27  2.24    37.82    21.11 23.59 95.67               7.23
2017   8  28  2.60    37.96    23.47 22.16 95.57               7.09
2017   8  29  3.91    37.51    24.18 17.52 95.42               6.71
2017   8  30  3.54    37.36    20.93 16.55 95.29               7.51
2017   8  31  4.18    38.25    22.55 14.39 95.38               5.63
2017   9   1  2.83    41.10    22.45 15.43 95.43               7.05
2017   9   2  3.27    42.86    25.17 16.13 95.34               6.54
2017   9   3  3.89    36.07    23.13 37.45 95.54               6.97
2017   9   4  3.33    34.56    23.59 34.53 95.45               5.82
2017   9   5  4.68    28.67    20.84 55.48 95.84               6.16
2017   9   6  3.25    32.85    21.29 45.04 95.80               6.80
2017   9   7  2.69    35.28    21.37 38.81 95.37               6.61
2017   9   8  1.36    35.04    20.74 37.33 95.41               6.45
2017   9   9  3.51    37.28    20.89 30.17 95.07               6.27
2017   9  10  5.39    33.74    19.79 27.90 94.88               6.69
2017   9  11  1.87    29.70    14.54 25.94 95.63               7.15
2017   9  12  1.94    34.37    16.32 20.38 95.69               6.99
2017   9  13  1.81    36.68    18.55 18.60 95.95               6.93
2017   9  14  1.47    36.96    21.70 18.50 95.77               6.81
2017   9  15  3.12    38.14    20.02 17.48 95.31               6.64
2017   9  16  3.43    38.99    21.88 14.40 95.09               5.69
2017   9  17  4.17    36.72    21.87 26.00 95.50               6.40
2017   9  18  1.87    38.97    21.65 29.28 95.43               6.24
2017   9  19  4.59    32.60    19.33 26.23 95.71               6.55
2017   9  20  3.77    29.52    17.02 37.59 95.86               6.09
2017   9  21  2.94    29.03    15.88 41.75 95.82               5.90
2017   9  22  3.22    30.87    16.83 40.60 95.77               6.20
2017   9  23  1.84    27.61    19.26 43.07 95.96               3.83
2017   9  24  2.58    34.69    17.43 35.81 95.84               6.14
2017   9  25  1.71    33.61    18.50 33.76 95.71               5.99
2017   9  26  2.04    32.97    17.68 37.84 95.67               5.84
2017   9  27  1.19    33.66    20.07 33.59 95.74               5.90
2017   9  28  2.49    28.74    18.74 45.07 96.01               4.90
2017   9  29  2.17    26.16    18.31 59.50 95.99               4.62
2017   9  30  0.95    26.51    16.65 63.59 95.81               4.39
2017  10   1  1.28    26.17    17.13 55.59 95.81               4.96
2017  10   2  2.37    26.38    16.47 58.54 95.83               5.01
2017  10   3  3.02    22.55    15.90 70.94 95.81               4.60
2017  10   4  2.49    26.02    14.66 54.07 95.97               5.26
2017  10   5  2.21    27.94    14.94 56.62 96.04               5.80
2017  10   6  2.26    30.88    15.59 47.24 95.66               5.88
2017  10   7  3.43    28.55    15.50 45.50 95.63               5.78
2017  10   8  2.06    27.54    14.55 54.54 95.89               5.64
2017  10   9  1.98    29.98    14.63 49.44 95.82               5.69
2017  10  10  1.69    30.55    15.06 37.27 95.87               5.75
2017  10  11  2.11    31.05    15.62 37.08 96.06               5.66
2017  10  12  1.96    28.48    14.01 43.64 96.36               5.66
2017  10  13  2.02    27.62    14.43 43.75 96.48               5.44
2017  10  14  2.21    25.89    13.52 53.53 96.48               5.51
2017  10  15  3.01    24.46    12.33 56.28 96.48               5.41
2017  10  16  2.69    23.92    12.22 57.84 96.46               5.11
2017  10  17  2.17    24.36    12.01 52.63 96.27               5.23
2017  10  18  1.35    25.36    12.16 48.73 95.87               4.51
2017  10  19  2.89    26.98    13.52 39.63 95.50               4.06
2017  10  20  3.97    23.25    13.26 54.22 95.71               4.74
2017  10  21  2.55    23.73    11.69 53.08 96.15               5.22
2017  10  22  1.24    25.25    11.79 45.92 96.13               5.09
2017  10  23  2.30    26.34    13.07 50.17 96.04               5.15
2017  10  24  3.19    23.82    12.67 53.64 96.13               5.12
2017  10  25  3.05    23.12    11.30 58.52 96.35               5.04
2017  10  26  1.68    23.22    10.03 45.33 96.65               5.19
2017  10  27  1.17    25.19     9.23 33.56 96.44               5.04
2017  10  28  3.15    27.11    11.62 33.15 95.93               4.95
2017  10  29  2.62    24.32    10.73 43.44 95.93               4.74
2017  10  30  2.13    26.35    10.66 34.84 95.62               4.83
2017  10  31  1.62    26.96    11.54 30.55 95.75               4.85
2017  11   1  2.11    28.57    10.91 26.95 95.93               4.82
2017  11   2  1.88    28.51    11.29 23.98 96.06               4.81
2017  11   3  2.90    28.23    11.42 22.36 95.90               4.59
2017  11   4  3.80    28.59    11.66 18.97 95.73               4.58
2017  11   5  2.82    25.63    12.43 35.30 95.65               3.93
2017  11   6  3.09    22.53    10.69 55.93 95.62               4.71
2017  11   7  1.53    22.70     7.23 45.37 95.70               4.48
2017  11   8  1.75    23.54     9.88 41.81 95.89               4.45
2017  11   9  2.32    22.27    11.58 31.17 95.63               3.06
2017  11  10  5.78    13.33     9.24 66.49 95.66               1.32
2017  11  11  7.01    18.73     9.07 59.31 95.81               4.22
2017  11  12  3.92    19.78     7.51 65.54 95.79               4.28
2017  11  13  3.56    22.79     8.29 45.76 95.19               4.37
2017  11  14  3.83    16.64     5.35 53.72 95.43               4.37
2017  11  15  2.79    17.04     3.58 49.98 95.78               4.27
2017  11  16  2.04    19.91     3.65 43.73 95.78               4.31
2017  11  17  2.30    18.38     4.99 60.50 95.83               4.13
2017  11  18  1.47    19.60     4.79 44.71 95.77               4.11
2017  11  19  1.85    18.58     4.79 53.73 95.97               4.04
2017  11  20  1.98    18.25     4.59 50.58 96.24               4.01
2017  11  21  1.70    15.59     3.28 54.88 96.21               3.73
2017  11  22  1.80    17.21     6.46 59.31 95.89               2.28
2017  11  23  1.97    18.95     4.78 55.77 95.89               3.88
2017  11  24  1.77    19.81     5.56 42.81 96.16               3.97
2017  11  25  1.84    20.37     5.35 48.79 96.25               3.96
2017  11  26  2.81    25.41     7.25 37.85 96.16               3.81
2017  11  27  3.48    16.33     6.44 64.37 96.49               3.72
2017  11  28  1.57    17.39     8.01 55.63 96.12               3.70
2017  11  29  5.49    22.03     7.73 47.32 95.39               3.45
2017  11  30  5.79    22.45    11.08 46.26 94.92               3.29
2017  12   1  4.00    15.94     5.60 55.25 95.29               3.94
2017  12   2  3.77    12.73     2.64 42.87 95.74               3.95
2017  12   3  1.76    12.99    -0.26 47.99 96.31               3.86
2017  12   4  3.10    12.47     0.16 58.93 96.93               3.86
2017  12   5  2.98    12.42    -0.22 69.38 97.21               3.76
2017  12   6  4.20    11.92     2.03 72.10 97.08               3.17
2017  12   7  3.69    11.94     4.11 77.72 96.88               2.38
2017  12   8  1.73    13.84     4.00 72.09 96.63               3.55
2017  12   9  2.36    17.95     2.55 46.05 96.22               3.63
2017  12  10  2.00    17.42     6.18 74.47 96.03               3.44
2017  12  11  4.62    18.22     5.64 69.66 95.26               3.17
2017  12  12  2.61    19.27     5.03 47.04 95.38               2.88
2017  12  13  2.20    17.13     5.69 49.70 96.25               3.31
2017  12  14  1.20    18.33     3.93 57.67 96.27               3.56
2017  12  15  2.76    11.88     5.55 55.11 95.52               2.24
2017  12  16  3.71    19.08     6.38 70.88 95.42               3.24
2017  12  17  4.01    11.76     4.44 59.84 96.16               2.43
2017  12  18  3.75    11.65     0.89 65.75 96.44               3.70
2017  12  19  2.64     9.99     0.71 68.53 96.22               2.81
2017  12  20  3.91    11.62     3.37 68.13 96.30               2.96
2017  12  21  5.72    12.41     3.57 67.44 96.42               2.97
2017  12  22  3.63    12.33     1.27 62.43 96.91               3.75
2017  12  23  3.00    14.54     3.35 75.07 96.94               3.47
2017  12  24  2.79    14.17     3.01 78.54 97.01               3.66
2017  12  25  1.20    11.69     1.70 77.61 96.79               3.58
2017  12  26  2.23    15.53     0.61 64.31 96.31               3.65
2017  12  27  5.38    16.90     4.25 64.34 95.52               2.67
2017  12  28  3.83    18.76     6.20 69.73 95.51               2.83
2017  12  29  3.09    20.04     8.06 73.82 96.12               3.38
2017  12  30  2.13    18.66     7.35 71.57 96.73               3.59
2017  12  31  2.65    22.02     6.53 59.68 96.59               3.69
2018   1   1  3.94    18.84     5.90 42.91 96.72               3.36
2018   1   2  3.24    19.99     4.57 42.85 96.75               3.86
2018   1   3  1.81    20.18     5.16 40.38 96.78               3.69
2018   1   4  2.43    21.50     6.38 55.13 96.53               3.54
2018   1   5  3.27    22.10     6.52 39.41 95.79               3.82
2018   1   6  4.45    19.97     5.24 35.83 94.87               3.60
2018   1   7  3.63    15.49     6.90 46.38 94.43               2.29
2018   1   8  2.52    15.82     4.76 52.37 95.18               3.63
2018   1   9  1.82    14.37     3.20 46.56 95.93               3.62
2018   1  10  3.58    16.90     2.25 54.16 96.16               3.49
2018   1  11  4.21    17.07     3.48 61.59 96.02               3.54
2018   1  12  3.48    13.43     1.86 59.43 96.20               4.07
2018   1  13  2.27    15.05     1.07 50.71 96.22               3.97
2018   1  14  2.36    15.07     4.89 49.07 95.93               2.24
2018   1  15  1.43    14.57     4.77 41.88 96.06               2.75
2018   1  16  2.09    16.69     2.70 47.89 96.56               4.02
2018   1  17  1.66    20.16     3.12 41.77 96.19               4.04
2018   1  18  3.54    15.79     4.57 64.43 96.07               3.99
2018   1  19  3.68    12.89     3.38 67.37 95.36               3.52
2018   1  20  5.09    16.00     5.55 63.39 95.96               3.87
2018   1  21  3.31    19.93     3.98 58.16 96.31               4.21
2018   1  22  2.70    21.76     6.30 55.95 96.41               4.22
2018   1  23  2.02    23.18     7.90 39.46 96.34               4.32
2018   1  24  3.17    18.21     6.01 66.83 96.56               4.27
2018   1  25  1.47    17.62     4.56 67.45 96.46               4.25
2018   1  26  2.35    18.07     3.44 55.21 95.95               3.79
2018   1  27  2.88     9.57     2.98 74.03 96.07               1.56
2018   1  28  4.92    15.30     2.44 63.39 96.43               3.69
2018   1  29  5.02    14.43     3.77 70.65 96.78               4.03
2018   1  30  3.82    15.72     2.70 71.84 96.62               4.38
2018   1  31  3.22    16.14     3.63 64.70 96.21               3.92
2018   2   1  2.31    11.96     5.95 88.61 95.60               2.32
2018   2   2  4.55    17.17     7.57 65.22 94.92               2.65
2018   2   3  3.80    11.31     1.29 48.50 95.40               3.02
2018   2   4  1.89    12.27    -1.71 46.17 95.51               4.99
2018   2   5  2.56    12.61    -1.74 55.28 95.07               4.49
2018   2   6  3.66    13.39     0.62 52.49 94.69               4.66
2018   2   7  2.24    13.47     0.10 47.13 95.40               4.76
2018   2   8  1.37    14.00     2.45 39.34 95.50               4.86
2018   2   9  3.27    13.33     1.02 47.37 95.36               4.39
2018   2  10  4.29    13.44    -0.29 59.05 95.38               4.77
2018   2  11  5.20    10.15     1.07 60.04 95.69               4.74
2018   2  12  2.89    16.03    -0.63 49.95 95.98               4.85
2018   2  13  2.98    17.22     4.46 59.01 95.98               5.17
2018   2  14  2.61    19.67     3.29 42.95 95.96               5.32
2018   2  15  2.53    19.75     4.99 47.22 96.22               5.24
2018   2  16  1.80    18.80     6.67 48.16 96.32               4.08
2018   2  17  0.96    13.36     8.61 68.26 95.94               2.94
2018   2  18  2.22    18.25     5.88 67.10 95.66               4.86
2018   2  19  1.54    19.24     4.72 60.63 95.38               4.96
2018   2  20  2.83    17.65     5.62 53.43 95.12               5.34
2018   2  21  2.51    17.99     3.84 57.56 94.48               4.46
2018   2  22  4.15    15.26     3.44 53.02 94.23               4.76
2018   2  23  3.70    16.95     1.05 45.60 94.57               5.58
2018   2  24  4.60    21.31     5.62 37.74 94.35               4.45
2018   2  25  3.67    18.77     4.43 45.43 94.94               5.58
2018   2  26  3.20    21.25     5.56 45.53 94.78               5.68
2018   2  27  4.68    19.71    10.57 46.97 94.64               5.18
2018   2  28  5.06    24.39     7.34 35.29 95.00               5.73
2018   3   1  6.42    23.93    10.44 40.12 94.45               4.58
2018   3   2  2.68    24.54    10.30 51.53 94.84               4.97
2018   3   3  3.16    27.45    10.50 43.10 94.63               5.71
2018   3   4  5.77    23.14    12.82 42.14 94.30               5.35
2018   3   5  4.68    23.58     6.84 42.98 94.52               5.72
2018   3   6  3.32    22.04     9.51 42.38 94.70               4.68
2018   3   7  2.95    25.51    11.60 46.31 95.06               5.79
2018   3   8  2.01    25.75    12.33 48.82 95.37               5.37
2018   3   9  1.78    26.80    10.55 48.61 95.75               5.93
2018   3  10  3.63    27.96    11.10 40.14 95.52               5.99
2018   3  11  3.64    26.64    12.71 35.16 95.15               5.60
2018   3  12  3.02    22.71    10.63 38.59 95.76               6.19
2018   3  13  1.92    24.90     7.49 36.11 95.82               6.47
2018   3  14  2.56    26.08     9.17 35.59 95.53               6.08
2018   3  15  5.00    29.88    12.40 23.34 94.89               6.09
2018   3  16  4.67    24.86    10.42 46.88 94.26               4.79
2018   3  17  5.30    19.06     7.18 42.20 94.85               6.70
2018   3  18  5.99    24.27     8.51 31.75 94.78               5.89
2018   3  19  3.67    20.84     8.61 44.78 95.20               5.87
2018   3  20  5.05    22.71     9.30 37.09 94.96               6.32
2018   3  21  5.03    13.63     3.31 51.44 95.35               4.81
2018   3  22  4.05    13.52     2.07 47.43 95.62               6.24
2018   3  23  4.18    18.34     0.11 46.36 95.43               7.02
2018   3  24  6.15    22.27     6.64 39.43 94.68               4.95
2018   3  25  4.55    18.10     4.02 50.94 94.82               5.72
2018   3  26  4.21    16.84     6.01 55.28 95.52               6.95
2018   3  27  2.59    19.12     3.47 47.48 96.19               7.16
2018   3  28  1.83    24.20     5.59 40.20 96.00               7.17
2018   3  29  3.77    25.22     8.65 29.28 95.51               5.85
2018   3  30  3.16    28.24    11.02 26.20 95.07               6.42
2018   3  31  3.65    25.74     9.73 40.97 95.36               6.99
2018   4   1  2.73    20.70     8.53 32.19 95.79               4.72
2018   4   2  2.95    27.19     8.49 32.67 95.41               5.66
2018   4   3  2.46    23.18    13.70 50.13 95.22               2.78
2018   4   4  1.67    30.09    11.67 44.98 95.44               6.93
2018   4   5  4.74    27.81    13.38 41.74 95.68               6.49
2018   4   6  4.69    27.99    12.86 38.20 95.39               6.48
2018   4   7  4.16    32.32    11.95 22.74 94.70               6.90
2018   4   8  5.54    24.44    11.37 33.16 94.76               7.29
2018   4   9  2.42    24.22     7.47 31.01 95.25               7.33
2018   4  10  4.86    29.45    12.78 21.46 94.48               6.52
2018   4  11  5.23    27.37    10.85 28.46 94.51               7.25
2018   4  12  2.75    22.89     9.41 28.05 94.89               7.88
2018   4  13  3.66    23.24    10.70 25.03 94.44               3.87
2018   4  14  8.84    14.39     8.88 62.89 94.32               3.93
2018   4  15  6.07    23.02    10.52 52.46 95.34               7.03
2018   4  16  2.04    26.09     9.39 47.07 95.76               7.60
2018   4  17  3.92    25.76    10.71 40.75 95.90               7.85
2018   4  18  2.99    24.12    10.22 47.93 96.04               7.85
2018   4  19  2.70    23.94    10.73 45.82 95.92               7.40
2018   4  20  2.56    25.67    10.63 47.66 95.85               7.53
2018   4  21  2.84    28.02    12.49 40.95 95.79               7.03
2018   4  22  2.78    30.54    13.67 31.15 95.64               7.85
2018   4  23  2.99    32.46    14.25 24.26 95.50               7.55
2018   4  24  4.34    33.13    16.98 41.53 95.38               6.68
2018   4  25  4.72    34.44    16.88 38.76 94.82               5.79
2018   4  26  4.71    28.49    14.72 42.31 94.58               7.32
2018   4  27  5.54    27.13    14.55 46.36 94.85               7.30
2018   4  28  2.41    28.03    13.26 37.48 95.17               7.83
2018   4  29  2.07    31.81    13.58 29.59 95.12               6.75
2018   4  30  5.97    33.28    15.76 28.67 94.92               7.26
2018   5   1  6.54    27.34    12.78 36.58 94.37               7.34
2018   5   2  5.73    22.63     8.61 33.78 95.13               8.12
2018   5   3  2.81    24.69     9.13 30.53 95.11               8.18
2018   5   4  2.45    26.03    10.94 42.04 95.11               6.78
2018   5   5  2.43    28.51    13.51 36.45 95.19               7.49
2018   5   6  2.85    29.63    14.18 34.53 95.33               8.17
2018   5   7  4.27    32.21    16.11 25.67 94.94               7.86
2018   5   8  3.85    29.74    13.20 33.60 94.54               7.43
2018   5   9  2.67    25.08    15.63 48.12 94.87               7.45
2018   5  10  2.31    28.08    14.64 39.32 95.30               7.77
2018   5  11  1.63    30.90    17.23 30.74 95.62               7.36
2018   5  12  2.03    33.51    20.42 25.33 95.47               7.87
2018   5  13  2.67    34.39    18.73 30.89 95.30               8.12
2018   5  14  4.05    30.96    15.87 35.08 95.36               6.98
2018   5  15  5.83    27.39    16.34 38.17 95.27               7.23
2018   5  16  6.07    28.09    15.73 53.27 95.10               7.13
2018   5  17  4.01    33.08    15.54 42.66 94.82               6.23
2018   5  18  3.98    29.54    15.91 55.54 94.81               7.83
2018   5  19  3.68    28.33    16.06 53.14 95.00               6.94
2018   5  20  2.17    27.77    16.64 50.90 95.00               6.96
2018   5  21  2.17    30.82    16.89 38.46 95.00               7.78
2018   5  22  2.53    30.85    18.23 36.68 95.29               8.29
2018   5  23  3.11    32.85    16.56 32.65 95.63               8.26
2018   5  24  4.11    34.74    18.24 27.19 95.49               8.08
2018   5  25  3.07    36.99    18.53 23.67 95.22               8.05
2018   5  26  2.65    33.69    21.71 27.18 95.42               3.21
2018   5  27  5.12    33.94    18.87 38.67 95.42               7.57
2018   5  28  3.94    38.24    21.75 19.68 94.85               7.70
2018   5  29  3.76    35.25    19.20 32.85 95.06               8.34
2018   5  30  3.56    36.82    19.05 24.51 95.02               7.64
2018   5  31  4.09    34.19    19.98 35.71 95.26               7.63
2018   6   1  4.22    33.81    20.15 35.69 95.53               7.02
2018   6   2  3.69    35.18    21.68 30.85 95.28               8.09
2018   6   3  2.58    38.23    19.26 21.60 95.23               8.04
2018   6   4  2.18    35.65    19.55 24.66 95.20               8.34
2018   6   5  3.26    37.68    19.81 22.33 94.90               8.05
2018   6   6  4.89    34.29    21.77 27.65 94.82               7.13
2018   6   7  4.25    33.04    20.16 28.28 95.43               8.71
2018   6   8  2.35    35.17    17.09 27.22 95.60               8.56
2018   6   9  4.13    38.28    19.36 19.67 95.31               8.10
2018   6  10  4.26    41.55    20.87 15.92 94.81               7.90
2018   6  11  3.60    38.29    19.60 24.35 94.93               8.54
2018   6  12  3.50    36.70    20.63 26.87 95.07               8.46
2018   6  13  4.44    35.16    21.46 28.32 95.09               8.36
2018   6  14  3.42    34.20    20.05 27.03 95.21               8.71
2018   6  15  2.69    34.96    18.93 25.43 95.29               8.54
2018   6  16  1.64    37.42    18.55 18.06 95.35               8.63
2018   6  17  2.78    38.60    20.12 20.13 95.42               8.18
2018   6  18  3.89    38.08    22.46 22.50 95.54               8.60
2018   6  19  4.77    32.77    20.36 32.80 95.52               8.12
2018   6  20  2.85    33.85    19.52 31.68 95.59               8.34
2018   6  21  3.05    35.55    20.55 29.74 95.55               8.45
2018   6  22  2.43    38.20    21.66 23.90 95.44               8.29
2018   6  23  1.27    40.33    25.22 18.88 95.45               8.27
2018   6  24  2.49    41.83    26.26 18.41 95.36               8.28
2018   6  25  2.81    43.03    25.86 15.88 95.16               8.56
2018   6  26  4.26    36.86    23.62 26.16 95.42               8.37
2018   6  27  3.75    35.73    22.09 26.62 95.52               8.63
2018   6  28  3.62    39.34    21.85 21.91 95.25               8.36
2018   6  29  4.97    41.59    24.17 14.23 95.02               7.69
2018   6  30  4.73    43.59    24.53  9.58 94.95               7.69
2018   7   1  3.63    44.74    25.06  9.14 95.10               7.56
2018   7   2  2.29    45.76    26.54  9.40 95.28               8.07
2018   7   3  2.20    46.14    27.55 10.55 95.38               8.00
2018   7   4  3.79    47.02    28.77  8.38 95.42               7.54
2018   7   5  3.41    46.30    27.70 10.26 95.49               8.01
2018   7   6  4.46    41.46    27.03 20.26 95.58               7.22
2018   7   7  2.88    41.85    27.48 19.68 95.65               7.28
2018   7   8  4.04    44.90    26.61 15.76 95.48               7.15
2018   7   9  3.65    43.13    28.59 17.71 95.31               7.89
2018   7  10  4.47    37.76    25.74 24.19 95.54               8.10
2018   7  11  3.19    40.55    24.45 21.50 95.44               7.61
2018   7  12  3.03    42.85    26.96 14.37 95.38               7.78
2018   7  13  5.44    43.15    27.43 12.79 95.48               7.23
2018   7  14  3.54    44.03    26.69 12.96 95.66               8.01
2018   7  15  3.47    44.96    28.81 12.08 95.59               8.08
2018   7  16  2.71    44.81    28.13 11.57 95.47               7.95
2018   7  17  2.46    44.12    27.17 15.25 95.43               7.69
2018   7  18  2.18    44.76    27.68 16.29 95.43               7.29
2018   7  19  2.99    44.74    30.84 11.89 95.46               7.11
2018   7  20  2.59    45.66    30.40  8.35 95.35               7.53
2018   7  21  3.03    45.84    28.80  9.57 95.24               7.20
2018   7  22  5.00    46.63    30.20 10.14 95.10               7.61
2018   7  23  2.37    45.69    28.27 11.22 95.20               7.96
2018   7  24  2.99    40.57    26.60 19.31 95.25               7.51
2018   7  25  3.02    41.49    26.50 20.32 95.28               7.68
2018   7  26  2.24    44.66    26.39 14.96 95.08               7.40
2018   7  27  2.82    43.90    27.59 14.15 95.12               7.76
2018   7  28  3.79    46.49    31.07 11.91 95.14               6.38
2018   7  29  4.02    42.93    28.98 19.29 95.33               7.84
2018   7  30  3.20    40.37    27.66 16.84 95.36               7.63
2018   7  31  3.61    40.38    27.97 16.41 95.22               7.01
2018   8   1  3.46    40.78    25.59 18.75 95.25               7.86
2018   8   2  2.93    40.43    25.71 21.29 95.47               7.80
2018   8   3  3.20    41.95    25.77 19.32 95.26               7.83
2018   8   4  5.26    37.29    25.89 33.54 95.25               7.48
2018   8   5  3.08    36.75    24.72 31.29 95.33               7.50
2018   8   6  3.36    36.85    25.48 34.58 95.34               7.49
2018   8   7  2.08    35.66    24.80 34.87 95.30               6.94
2018   8   8  2.52    40.25    26.40 26.65 95.26               7.42
2018   8   9  3.54    41.23    27.48 22.11 95.42               6.70
2018   8  10  3.09    40.79    27.35 29.07 95.72               5.82
2018   8  11  4.71    39.52    27.84 30.38 95.80               5.87
2018   8  12  1.55    31.23    25.74 44.78 95.82               3.33
2018   8  13  1.78    37.20    23.96 35.00 95.47               7.05
2018   8  14  0.94    38.69    25.28 25.40 95.44               7.67
2018   8  15  2.23    39.14    24.01 25.75 95.43               7.61
2018   8  16  1.89    37.62    24.76 25.15 95.32               6.56
2018   8  17  3.34    35.66    25.80 35.48 95.42               5.96
2018   8  18  2.87    37.25    23.39 36.57 95.53               6.13
2018   8  19  2.01    36.47    23.56 32.25 95.65               7.01
2018   8  20  2.60    37.64    24.79 37.75 95.41               6.41
2018   8  21  2.73    35.56    22.94 32.33 95.39               7.29
2018   8  22  2.05    36.80    24.93 30.69 95.40               7.25
2018   8  23  2.19    38.15    25.45 36.28 95.34               6.63
2018   8  24  2.50    34.61    21.31 38.68 95.47               7.12
2018   8  25  3.04    34.53    21.53 36.94 95.52               7.15
2018   8  26  1.65    36.87    22.29 31.58 95.55               7.48
2018   8  27  3.70    40.07    22.91 23.11 95.38               7.04
2018   8  28  3.82    36.71    22.10 33.21 95.51               7.21
2018   8  29  2.76    36.48    21.87 37.52 95.55               6.78
2018   8  30  2.00    35.69    22.34 34.22 95.57               6.36
2018   8  31  3.06    34.55    22.57 35.03 95.71               6.82
2018   9   1  2.89    35.11    21.61 33.18 95.75               6.95
2018   9   2  1.58    37.12    24.41 26.78 95.65               7.15
2018   9   3  2.08    38.71    23.03 26.38 95.43               6.84
2018   9   4  1.99    39.45    25.56 21.41 95.40               6.81
2018   9   5  2.46    40.83    24.65 20.51 95.45               6.86
2018   9   6  3.21    40.45    24.85 17.60 95.31               6.94
2018   9   7  2.96    38.61    24.21 18.81 95.27               6.92
2018   9   8  4.06    38.29    23.46 25.04 95.33               6.59
2018   9   9  5.04    35.85    24.04 34.25 95.44               6.10
2018   9  10  5.53    37.13    23.81 36.48 95.70               5.09
2018   9  11  4.10    37.77    24.81 29.72 95.94               4.16
2018   9  12  4.80    36.42    24.17 33.92 95.92               5.41
2018   9  13  4.16    35.98    24.37 34.28 95.65               5.04
2018   9  14  4.41    36.09    22.46 30.74 95.59               6.16
2018   9  15  5.68    37.01    22.59 30.29 95.70               5.12
2018   9  16  5.26    36.09    22.51 32.10 95.90               5.48
2018   9  17  2.51    32.51    23.24 32.96 95.89               3.38
2018   9  18  1.39    33.95    22.58 34.54 95.76               4.54
2018   9  19  1.84    34.17    24.11 33.78 95.80               4.17
2018   9  20  1.72    33.60    23.08 37.51 95.61               6.22
2018   9  21  2.25    31.61    21.67 50.01 95.57               5.84
2018   9  22  3.49    30.83    20.13 49.50 95.95               6.04
2018   9  23  2.58    32.13    19.52 45.40 96.07               5.92
2018   9  24  1.56    31.89    20.50 39.41 95.96               6.22
2018   9  25  2.39    32.22    19.44 39.53 95.92               6.00
2018   9  26  3.52    30.81    19.66 47.08 96.05               4.84
2018   9  27  4.89    26.33    16.44 53.26 96.19               5.94
2018   9  28  1.57    27.07    13.96 38.72 95.81               6.12
2018   9  29  1.75    29.13    13.91 33.39 95.67               6.09
2018   9  30  1.66    29.48    16.84 29.25 95.78               5.92
2018  10   1  1.27    29.74    18.14 27.80 95.53               4.86
2018  10   2  5.08    27.98    16.19 39.27 95.55               5.67
2018  10   3  4.26    24.50    12.28 45.59 95.78               5.77
2018  10   4  2.50    25.76    12.46 50.27 95.70               5.89
2018  10   5  1.75    27.21    13.77 46.73 95.76               5.71
2018  10   6  3.04    30.82    14.65 32.89 95.79               5.89
2018  10   7  2.41    30.28    18.72 29.06 95.59               4.92
2018  10   8  1.95    31.01    18.51 37.08 95.36               4.50
2018  10   9  3.25    31.17    17.21 33.30 95.26               4.49
2018  10  10  2.39    30.22    18.60 44.60 95.23               4.41
2018  10  11  1.83    29.79    19.53 48.77 95.55               5.03
2018  10  12  2.56    28.73    17.49 53.62 95.97               5.13
2018  10  13  2.15    26.64    16.00 57.19 95.83               5.11
2018  10  14  2.68    28.92    15.50 48.62 95.37               5.29
2018  10  15  3.87    29.48    18.85 39.75 95.23               3.87
2018  10  16  2.96    28.19    17.89 41.48 95.08               3.60
2018  10  17  4.24    25.16    16.08 54.57 94.97               4.71
2018  10  18  3.21    25.81    12.76 50.39 94.90               5.39
2018  10  19  2.52    27.03    13.66 43.51 95.31               5.32
2018  10  20  3.30    26.38    14.16 46.42 95.77               3.56
2018  10  21  1.53    27.65    14.74 51.39 95.87               4.66
2018  10  22  2.82    29.13    15.69 40.03 95.72               4.63
2018  10  23  3.72    24.33    13.87 51.04 96.05               4.37
2018  10  24  3.54    22.37    11.64 52.05 96.02               5.08
2018  10  25  2.87    23.43    10.75 48.88 95.99               4.90
2018  10  26  1.65    23.45    10.91 40.07 95.87               4.98
2018  10  27  4.01    24.14    10.52 42.02 95.25               4.34
2018  10  28  7.18    24.05    12.76 59.10 94.32               3.92
2018  10  29  4.85    18.46     7.43 36.46 94.88               5.12
2018  10  30  2.39    19.32     5.72 30.81 95.44               4.94
2018  10  31  2.26    21.62     6.92 30.26 95.22               3.85
2018  11   1  2.47    21.31     8.84 44.53 95.45               4.03
2018  11   2  3.33    20.27     8.03 57.40 95.80               4.63
2018  11   3  4.22    18.39     8.56 63.25 95.57               3.81
2018  11   4  2.76    20.10     6.60 59.27 95.53               4.63
2018  11   5  3.86    23.77     8.23 44.88 95.32               4.67
2018  11   6  2.14    21.98     9.49 48.09 95.52               4.37
2018  11   7  1.69    24.34     9.30 42.56 95.90               4.52
2018  11   8  2.09    25.58    11.18 33.17 96.03               4.57
2018  11   9  3.16    25.10     8.86 37.07 95.73               4.50
2018  11  10  3.26    19.11     5.99 41.50 95.78               4.39
2018  11  11  1.53    22.90     7.76 51.41 95.94               4.38
2018  11  12  2.36    19.90     8.83 52.03 96.10               4.25
2018  11  13  4.87    19.99    12.83 63.18 96.04               3.12
2018  11  14  6.35    21.97    10.70 58.55 95.77               3.12
2018  11  15  2.93    22.35     9.81 52.50 95.30               3.85
2018  11  16  2.36    21.02     9.39 55.50 95.46               3.94
2018  11  17  1.40    19.15    10.27 55.10 95.22               2.71
2018  11  18  2.71    20.05     8.06 62.10 95.05               3.19
2018  11  19  4.85    19.07    10.91 49.87 94.57               2.68
2018  11  20  3.22    20.68     7.22 49.94 95.16               4.19
2018  11  21  2.15    22.34     8.10 43.54 95.87               4.15
2018  11  22  2.15    21.57     8.64 38.68 95.97               4.03
2018  11  23  1.74    22.12     9.10 41.93 95.79               3.82
2018  11  24  3.37    16.25    11.68 60.33 95.53               1.83
2018  11  25  3.76    17.95     7.46 58.47 95.65               4.01
2018  11  26  3.71    22.57     7.94 59.21 95.55               3.80
2018  11  27  3.55    17.89     5.83 58.70 96.04               3.88
2018  11  28  1.79    18.22     3.66 50.44 96.26               4.05
2018  11  29  1.45    21.25     5.14 36.05 96.14               3.89
2018  11  30  2.19    20.38     5.40 35.15 95.92               3.91
2018  12   1  3.21    16.73     6.40 58.85 96.01               3.66
2018  12   2  1.64    17.24     4.44 48.48 96.22               3.83
2018  12   3  1.47    20.16     5.84 53.39 96.23               3.74
2018  12   4  2.08    22.60     8.01 49.40 96.25               3.81
2018  12   5  1.49    22.77     8.13 45.38 96.48               3.76
2018  12   6  1.40    22.71     8.12 44.42 96.41               3.78
2018  12   7  3.18    18.57     7.42 59.52 96.27               3.77
2018  12   8  2.13    18.50     6.00 61.36 96.43               3.75
2018  12   9  2.15    18.05     5.29 67.44 96.64               3.67
2018  12  10  2.33    19.47     5.73 51.54 96.47               3.74
2018  12  11  1.70    19.42     4.86 52.51 96.18               3.72
2018  12  12  1.77    20.72     5.00 38.90 95.96               3.67
2018  12  13  3.43    20.45     5.01 46.24 95.48               3.64
2018  12  14  6.60    16.17     6.56 56.48 95.46               3.31
2018  12  15  3.33    16.55     5.25 62.88 96.34               3.72
2018  12  16  1.74    18.73     3.77 50.75 96.48               3.67
2018  12  17  2.72    20.42     7.05 59.33 96.54               3.67
2018  12  18  1.85    16.68     3.99 58.84 96.70               3.63
2018  12  19  1.80    19.15     5.39 55.18 96.44               3.60
2018  12  20  1.58    19.64     4.99 50.18 96.38               3.55
2018  12  21  3.29    17.41     6.45 68.38 96.74               3.32
2018  12  22  3.20    16.12     5.23 75.96 97.02               3.55
2018  12  23  1.23    17.34     3.60 70.10 96.97               3.62
2018  12  24  1.31    17.99     3.77 49.70 96.73               3.69
2018  12  25  2.08    21.11     5.28 32.88 96.45               3.39
2018  12  26  2.85    16.29     5.17 67.04 96.70               3.53
2018  12  27  1.01    15.38     4.94 64.40 96.64               3.51
2018  12  28  1.31    14.09     3.51 53.93 96.45               3.35
2018  12  29  2.46    12.48     1.21 58.44 96.36               3.53
2018  12  30  3.25    13.46     1.10 66.60 96.32               3.59
2018  12  31  2.16    14.85     1.28 67.00 96.57               3.71
2019   1   1  2.34    15.60     1.80 66.93 96.73               3.77
2019   1   2  2.08    17.32     2.39 63.26 96.41               3.71
2019   1   3  3.87    14.32     2.70 66.43 96.23               3.78
2019   1   4  2.68    13.52     2.45 70.40 96.55               3.59
2019   1   5  3.28    13.72     1.36 60.96 96.82               3.80
2019   1   6  2.07    17.31     0.33 40.98 96.61               3.91
2019   1   7  2.27    17.17     1.97 44.20 96.49               3.84
2019   1   8  1.68    15.13     0.90 57.98 96.46               3.84
2019   1   9  2.78    17.70     1.69 31.98 95.67               3.89
2019   1  10  2.75    16.21     2.91 59.86 95.22               3.91
2019   1  11  4.64    11.76     1.34 57.42 95.76               3.86
2019   1  12  3.68    10.80    -1.19 60.51 96.44               4.06
2019   1  13  1.96    11.92    -1.62 55.86 96.43               4.07
2019   1  14  2.62    18.65     0.38 38.23 95.96               4.10
2019   1  15  2.15    16.86     2.63 59.16 95.82               4.07
2019   1  16  1.95    14.44     1.92 61.07 95.81               3.78
2019   1  17  1.99    16.11     0.84 43.48 95.62               4.04
2019   1  18  1.41    16.96     2.94 34.73 95.61               3.49
2019   1  19  2.46    14.75     1.54 61.07 95.60               3.75
2019   1  20  3.96    16.27     3.46 73.84 95.34               2.59
2019   1  21  3.96    15.97     4.67 64.30 95.34               4.10
2019   1  22  3.92    11.50     1.64 63.12 95.35               4.18
2019   1  23  4.88    14.19     4.70 61.83 94.80               3.37
2019   1  24  6.30    17.86     6.18 66.14 94.48               3.00
2019   1  25  4.02    14.58     1.72 53.76 95.25               4.09
2019   1  26  3.05    17.23     3.02 62.42 95.75               4.45
2019   1  27  3.24    20.46     3.37 48.01 95.45               4.30
2019   1  28  4.77    15.55     4.78 62.01 95.33               3.82
2019   1  29  3.77    16.72     4.22 63.01 95.43               4.26
2019   1  30  3.66    17.09     6.63 64.82 95.28               2.00
2019   1  31  3.35    18.83     8.25 64.50 95.28               3.20
2019   2   1  3.86    22.85     5.61 41.94 94.82               4.54
2019   2   2  5.24    16.49     5.32 44.12 94.78               4.60
2019   2   3  5.23    11.64     2.17 51.84 95.59               4.61
2019   2   4  4.34    13.28     0.13 49.57 96.15               4.88
2019   2   5  3.85    15.91    -0.05 48.99 96.29               4.77
2019   2   6  3.26    17.23     2.62 53.51 96.25               4.79
2019   2   7  1.75    18.24     2.93 57.92 96.14               4.89
2019   2   8  1.42    19.31     4.09 40.68 96.19               4.87
2019   2   9  1.87    21.93     4.62 32.76 96.30               4.98
2019   2  10  2.77    23.08     5.05 30.35 96.37               4.99
2019   2  11  2.90    22.45     5.73 43.34 96.20               5.00
2019   2  12  4.99    15.36     4.98 57.45 96.54               4.86
2019   2  13  2.73    14.97     1.59 51.29 97.01               4.96
2019   2  14  1.64    16.82     3.39 35.51 97.07               5.18
2019   2  15  1.49    16.96     2.56 29.96 96.78               5.26
2019   2  16  2.45    18.34     1.53 30.18 96.46               5.30
2019   2  17  3.01    10.03     3.21 59.19 96.54               2.66
2019   2  18  2.31    15.32    -0.24 54.39 96.10               4.99
2019   2  19  3.19    17.15     2.83 36.39 95.75               4.61
2019   2  20  5.79    16.48     8.48 40.52 95.77               2.51
2019   2  21  4.17    18.32     7.41 46.80 96.40               4.68
2019   2  22  1.90    19.59     5.77 39.78 96.55               5.36
2019   2  23  4.34    18.71     4.17 36.32 96.25               5.62
2019   2  24  4.86    14.82     4.76 44.21 96.29               5.64
2019   2  25  3.20    12.77     1.54 48.56 96.54               5.25
2019   2  26  3.57    14.54     0.52 58.47 96.27               4.45
2019   2  27  4.16    13.54     1.55 61.41 96.40               5.46
2019   2  28  2.22    18.13     1.60 44.10 96.45               5.79
2019   3   1  1.80    22.09     2.82 30.24 96.23               5.66
2019   3   2  2.21    25.02     5.99 25.28 96.07               5.85
2019   3   3  2.04    23.13     6.40 42.84 96.15               5.83
2019   3   4  1.01    23.42     8.28 34.52 96.07               6.03
2019   3   5  2.43    26.01     6.95 28.85 95.90               6.03
2019   3   6  3.43    26.32     8.84 22.14 95.78               6.07
2019   3   7  2.30    25.36     7.53 18.34 95.43               6.24
2019   3   8  5.58    21.07     9.87 23.17 95.22               3.70
2019   3   9  9.29    20.66    10.83 35.74 95.85               2.55
2019   3  10  7.13    20.54    10.90 35.00 96.18               2.21
2019   3  11  5.16    23.27     9.33 30.30 96.11               5.99
2019   3  12  2.85    22.20     8.32 32.45 96.56               6.16
2019   3  13  3.90    26.58     6.90 27.17 96.06               6.61
2019   3  14  4.04    19.61     8.46 48.56 96.27               6.28
2019   3  15  1.26    22.40     5.77 33.43 96.34               6.64
2019   3  16  1.76    23.96     7.97 26.56 96.22               6.63
2019   3  17  1.79    25.73     9.07 21.38 95.73               6.70
2019   3  18  3.68    26.05     9.99 23.21 95.43               6.73
2019   3  19  4.32    20.49     8.42 52.45 95.51               5.65
2019   3  20  3.91    14.52     6.07 57.36 95.73               4.70
2019   3  21  5.11    17.63     3.76 56.36 95.56               5.32
2019   3  22  3.83    16.01     8.60 62.14 95.68               4.77
2019   3  23  2.35    19.28     5.30 58.05 95.95               6.79
2019   3  24  2.30    19.19     6.70 55.49 96.18               6.35
2019   3  25  1.32    22.71     8.86 49.22 95.92               6.58
2019   3  26  3.08    27.12    11.33 35.30 95.39               4.18
2019   3  27  5.10    17.49     9.12 66.59 95.55               2.59
2019   3  28  2.65    15.89     7.95 66.50 96.12               3.89
2019   3  29  2.43    20.15     6.98 50.85 96.32               7.01
2019   3  30  2.82    19.22     5.93 49.66 96.17               5.00
2019   3  31  3.94    15.21    10.21 62.54 95.27               3.60
2019   4   1  3.17    22.40     7.03 60.29 95.22               6.15
2019   4   2  2.18    24.32     8.06 53.03 95.58               7.11
2019   4   3  4.51    27.58    11.14 40.42 95.03               6.67
2019   4   4  5.93    27.41    15.39 41.51 94.18               5.59
2019   4   5  3.87    23.26    10.87 46.62 94.41               7.14
2019   4   6  3.44    19.83     9.19 41.92 94.82               6.92
2019   4   7  4.14    21.39     6.86 41.80 95.38               7.70
2019   4   8  2.64    23.78     7.29 49.02 95.66               7.46
2019   4   9  3.61    26.41     9.31 38.27 95.37               7.23
2019   4  10  3.55    19.07    10.25 53.52 95.34               6.75
2019   4  11  3.88    21.52     7.41 44.13 95.36               7.32
2019   4  12  2.65    21.04     7.04 39.56 95.55               7.44
2019   4  13  2.24    22.67     7.51 37.08 95.62               7.58
2019   4  14  2.29    24.13     7.55 33.89 95.85               7.93
2019   4  15  3.80    30.01     9.69 26.14 95.61               7.72
2019   4  16  2.68    33.57    13.88 28.90 95.53               7.53
2019   4  17  2.42    32.61    14.05 28.01 95.53               6.85
2019   4  18  3.76    32.56    14.78 23.42 95.16               6.87
2019   4  19  3.58    33.79    14.22 23.65 94.66               7.27
2019   4  20  2.45    30.92    13.96 28.69 94.51               6.61
2019   4  21  4.72    28.63    14.70 26.35 93.93               7.07
2019   4  22  5.32    23.55    12.49 47.49 94.25               7.35
2019   4  23  2.72    27.62    11.04 37.61 94.59               7.97
2019   4  24  2.43    27.76    13.96 31.42 94.84               6.87
2019   4  25  1.95    31.97    13.33 30.61 95.35               7.68
2019   4  26  3.38    31.24    15.00 35.53 95.64               7.65
2019   4  27  4.30    27.60    13.36 45.22 95.96               8.10
2019   4  28  3.05    26.69    12.37 33.62 95.94               8.09
2019   4  29  2.00    29.44    12.66 27.40 95.55               7.68
2019   4  30  2.04    30.19    16.70 41.16 95.18               7.30
2019   5   1  3.13    29.08    14.84 30.64 95.29               7.81
2019   5   2  5.66    29.74    16.23 36.03 95.11               4.64
2019   5   3  3.44    33.53    13.70 35.32 94.34               6.97
2019   5   4  5.00    27.87    15.62 40.32 94.87               7.83
2019   5   5  2.42    28.65    11.83 27.35 95.42               8.23
2019   5   6  1.75    31.50    13.16 27.60 95.72               8.19
2019   5   7  1.81    33.85    14.87 21.71 95.71               8.23
2019   5   8  2.22    36.46    16.36 17.13 95.49               8.15
2019   5   9  2.12    37.41    18.90 15.61 95.20               8.15
2019   5  10  3.07    36.13    18.81 25.43 95.39               8.12
2019   5  11  1.54    37.94    20.07 16.63 95.43               8.19
2019   5  12  5.02    35.11    20.09 26.22 95.51               8.17
2019   5  13  4.75    28.23    13.09 24.72 95.54               8.59
2019   5  14  3.25    25.58    11.03 32.30 95.50               8.48
2019   5  15  2.26    31.00    12.35 24.40 95.24               8.29
2019   5  16  2.31    34.82    15.72 19.29 95.03               8.63
2019   5  17  4.61    37.72    17.84 13.14 94.64               7.53
2019   5  18  4.05    31.62    15.42 17.62 94.79               7.94
2019   5  19  3.61    28.32    16.47 24.54 95.06               6.16
2019   5  20  2.72    28.97    15.63 31.36 95.28               7.12
2019   5  21  3.14    27.90    17.30 40.70 95.33               6.20
2019   5  22  1.30    31.27    17.46 40.51 95.47               7.09
2019   5  23  2.97    30.78    21.14 40.96 95.56               8.10
2019   5  24  3.94    34.26    19.86 41.54 95.08               6.27
2019   5  25  4.43    24.59    17.08 54.95 94.90               2.86
2019   5  26  4.32    26.79    13.96 43.25 95.21               8.12
2019   5  27  2.16    27.99    13.34 38.78 95.31               8.44
2019   5  28  1.81    33.01    16.12 28.72 95.34               8.24
2019   5  29  2.47    35.97    16.74 23.24 95.28               8.48
2019   5  30  4.92    30.00    17.38 36.63 95.73               7.89
2019   5  31  4.27    27.79    15.90 37.40 95.89               7.98
2019   6   1  2.88    28.61    14.04 34.12 95.88               8.27
2019   6   2  2.36    31.01    15.09 29.20 95.86               8.43
2019   6   3  3.01    34.35    15.85 24.60 95.73               8.30
2019   6   4  3.91    37.46    18.43 17.64 95.32               8.50
2019   6   5  4.38    38.39    21.42 23.19 95.03               6.77
2019   6   6  2.59    38.51    22.22 23.81 95.13               8.12
2019   6   7  3.72    39.45    21.90 22.75 95.32               7.90
2019   6   8  2.66    41.21    23.11 16.86 95.49               8.35
2019   6   9  3.09    41.78    23.06  9.30 95.32               8.32
2019   6  10  2.89    38.92    21.16 18.27 94.82               8.64
2019   6  11  3.90    37.32    21.44 21.52 94.69               8.54
2019   6  12  3.25    37.96    19.37 19.09 94.92               8.90
2019   6  13  4.61    41.78    21.81 14.74 95.06               7.11
2019   6  14  4.50    40.81    26.41 12.78 95.31               7.49
2019   6  15  3.55    41.77    23.39 10.15 95.34               8.38
2019   6  16  3.31    41.99    22.13 12.51 95.17               8.52
2019   6  17  3.45    38.19    20.84 16.33 95.01               8.19
2019   6  18  3.74    37.89    22.80 26.37 95.43               8.01
2019   6  19  3.26    40.90    22.84 19.04 95.42               8.39
2019   6  20  4.43    42.23    24.24 13.07 95.25               8.05
2019   6  21  5.10    42.23    25.33 11.89 95.12               7.56
2019   6  22  4.81    43.54    25.25 11.34 95.03               8.23
2019   6  23  3.48    43.16    24.45 10.01 95.06               8.30
2019   6  24  3.77    42.79    22.89  9.28 95.21               8.76
2019   6  25  4.56    42.92    23.73 11.02 95.47               8.32
2019   6  26  3.04    43.13    24.65 12.31 95.59               8.61
2019   6  27  2.70    42.67    25.62 15.65 95.49               8.19
2019   6  28  3.35    39.98    25.35 24.37 95.38               8.44
2019   6  29  2.96    39.70    24.59 24.79 95.52               8.20
2019   6  30  2.76    41.56    25.94 20.54 95.46               8.01
2019   7   1  4.11    40.70    24.77 23.82 95.29               8.26
2019   7   2  2.98    37.48    24.21 28.82 95.28               7.87
2019   7   3  3.01    40.14    25.81 24.64 95.35               7.69
2019   7   4  3.06    41.09    25.49 20.22 95.54               7.42
2019   7   5  2.07    42.20    27.42 21.05 95.71               7.39
2019   7   6  1.94    43.13    30.46 18.89 95.59               7.80
2019   7   7  3.87    43.33    29.14 19.21 95.45               8.21
2019   7   8  4.08    42.62    26.39 15.52 95.40               8.06
2019   7   9  4.35    42.22    27.38  8.92 95.26               7.95
2019   7  10  2.71    43.71    24.88  7.78 95.14               8.41
2019   7  11  2.34    45.22    26.11  7.68 95.16               8.29
2019   7  12  2.32    46.00    26.45  7.72 95.31               8.25
2019   7  13  2.65    45.94    28.63  8.12 95.39               8.33
2019   7  14  4.90    46.82    29.74  8.38 95.04               8.43
2019   7  15  2.40    41.61    25.67 19.17 95.03               8.01
2019   7  16  4.14    39.60    26.37 22.12 95.32               8.22
2019   7  17  2.83    40.37    24.88 18.71 95.32               6.89
2019   7  18  4.29    36.25    25.28 32.07 95.28               6.39
2019   7  19  3.36    39.73    25.18 24.42 95.39               7.84
2019   7  20  3.27    39.82    25.76 20.95 95.58               7.47
2019   7  21  1.93    41.67    27.11 17.91 95.66               7.77
2019   7  22  3.10    40.47    27.17 22.41 95.66               7.94
2019   7  23  3.03    37.59    24.72 24.19 95.64               7.53
2019   7  24  2.16    38.97    24.47 20.57 95.52               7.93
2019   7  25  2.11    40.53    24.43 16.82 95.47               7.99
2019   7  26  3.16    42.14    26.04 13.68 95.28               7.95
2019   7  27  3.61    43.05    26.86 15.28 94.86               8.01
2019   7  28  3.28    41.78    25.50 17.46 94.88               8.19
2019   7  29  2.73    44.75    25.59 11.61 95.00               7.86
2019   7  30  3.29    45.31    28.04 10.43 95.10               7.85
2019   7  31  3.37    45.01    26.78 11.29 95.20               7.63
2019   8   1  2.83    44.36    28.85 16.47 95.30               7.08
2019   8   2  2.79    43.96    28.41 13.43 95.29               7.72
2019   8   3  3.42    45.01    28.21 12.78 95.20               7.36
2019   8   4  2.56    43.80    28.60 15.81 95.37               7.04
2019   8   5  1.55    44.45    30.79 17.34 95.43               7.17
2019   8   6  1.86    44.09    30.14 16.48 95.46               7.53
2019   8   7  1.46    43.23    28.81 14.70 95.46               6.86
2019   8   8  2.59    44.82    29.73 13.54 95.40               7.51
2019   8   9  2.20    45.09    29.07 13.41 95.39               7.07
2019   8  10  3.32    43.60    29.38 16.21 95.49               7.50
2019   8  11  2.88    41.76    27.56 19.69 95.43               7.43
2019   8  12  2.67    42.66    27.57 21.92 95.26               7.34
2019   8  13  2.09    41.62    27.45 21.55 95.26               7.39
2019   8  14  2.28    42.41    27.56 18.73 95.40               7.54
2019   8  15  4.10    39.64    26.09 24.26 95.53               7.61
2019   8  16  3.87    38.34    25.13 29.79 95.57               7.44
2019   8  17  3.03    38.71    25.11 23.49 95.62               7.49
2019   8  18  2.39    39.62    25.30 20.96 95.48               7.42
2019   8  19  2.38    41.79    25.36 17.37 95.38               7.37
2019   8  20  2.89    42.23    28.08 18.74 95.38               7.45
2019   8  21  2.56    41.47    27.64 24.81 95.41               7.38
2019   8  22  2.88    41.74    28.46 23.90 95.45               7.14
2019   8  23  2.30    41.02    26.14 24.00 95.48               7.15
2019   8  24  1.51    41.82    26.55 23.24 95.37               6.93
2019   8  25  2.06    41.38    26.84 23.12 95.24               7.28
2019   8  26  2.96    40.32    25.08 23.78 95.32               7.16
2019   8  27  2.68    38.07    25.02 25.68 95.46               4.22
2019   8  28  2.74    40.49    25.86 26.65 95.44               6.71
2019   8  29  2.87    39.06    24.53 25.59 95.56               7.10
2019   8  30  2.79    34.22    24.36 41.30 95.69               3.73
2019   8  31  1.55    33.27    23.06 48.61 95.38               6.17
2019   9   1  2.12    33.68    22.48 42.34 95.30               6.89
2019   9   2  1.71    35.51    21.29 32.29 95.57               6.58
2019   9   3  2.13    36.84    22.28 28.94 95.79               6.60
2019   9   4  2.54    37.67    24.27 27.88 95.52               5.43
2019   9   5  3.13    35.63    23.95 31.30 95.26               5.93
2019   9   6  4.28    32.74    24.55 37.68 95.49               6.13
2019   9   7  3.57    32.19    21.71 40.77 95.72               4.58
2019   9   8  2.85    35.58    20.58 39.67 95.50               5.94
2019   9   9  2.17    35.95    20.95 35.22 95.43               6.74
2019   9  10  3.00    33.59    22.33 36.08 95.22               6.34
2019   9  11  4.58    27.15    19.65 42.67 95.16               5.41
2019   9  12  3.70    32.89    18.07 47.31 95.58               4.84
2019   9  13  5.10    39.15    24.32 31.24 95.87               5.57
2019   9  14  4.14    38.85    24.84 28.56 96.02               5.93
2019   9  15  3.16    37.23    22.81 30.62 96.01               3.88
2019   9  16  2.61    37.11    22.49 29.89 95.84               6.08
2019   9  17  2.64    37.88    23.15 21.30 95.69               6.36
2019   9  18  3.40    39.01    23.59 18.84 95.62               5.47
2019   9  19  3.20    38.74    22.71 18.62 95.66               5.78
2019   9  20  3.79    39.64    23.19 16.87 95.57               6.15
2019   9  21  5.16    39.88    24.48 19.35 95.46               4.99
2019   9  22  3.84    40.48    23.24 17.60 95.45               5.62
2019   9  23  2.42    40.79    23.23 15.82 95.60               5.74
2019   9  24  2.33    40.22    23.72 18.35 95.58               5.90
2019   9  25  2.44    38.78    23.86 26.27 95.50               6.11
2019   9  26  1.84    38.28    22.86 23.77 95.67               6.17
2019   9  27  1.74    37.83    21.59 22.27 95.78               6.19
2019   9  28  1.74    35.68    21.22 33.29 95.88               5.85
2019   9  29  1.48    38.20    25.14 22.48 95.71               5.94
2019   9  30  2.40    37.65    22.48 20.00 95.57               6.03
2019  10   1  2.15    37.64    19.74 17.51 95.40               5.96
2019  10   2  4.55    33.79    20.23 22.20 95.21               6.00
2019  10   3  4.21    28.18    17.54 42.89 95.54               6.10
2019  10   4  1.04    29.85    16.04 34.30 95.74               5.90
2019  10   5  1.57    31.51    16.76 27.35 95.67               5.98
2019  10   6  2.13    34.12    16.86 20.27 95.60               5.94
2019  10   7  3.50    32.98    17.28 25.21 95.34               5.71
2019  10   8  4.61    27.11    14.78 45.43 95.60               5.79
2019  10   9  1.97    27.70    13.95 42.40 95.64               5.58
2019  10  10  1.33    28.76    15.73 34.55 95.85               4.87
2019  10  11  2.43    27.87    16.28 46.30 96.13               5.19
2019  10  12  2.60    28.39    17.00 45.05 96.07               5.23
2019  10  13  1.30    29.61    17.41 42.96 96.00               4.95
2019  10  14  1.90    30.79    17.49 40.93 95.80               5.21
2019  10  15  1.61    30.83    19.92 33.90 95.68               4.94
2019  10  16  2.49    28.95    19.29 41.71 95.84               4.86
2019  10  17  2.12    27.87    18.11 46.39 95.84               4.11
2019  10  18  1.25    28.95    16.46 49.94 95.72               4.95
2019  10  19  1.19    28.86    17.71 46.38 95.58               5.16
2019  10  20  1.42    28.23    17.24 42.99 95.49               4.52
2019  10  21  1.96    31.04    17.89 42.73 95.41               4.78
2019  10  22  4.58    33.87    17.62 31.08 94.91               4.43
2019  10  23  3.64    27.64    13.93 28.83 95.02               4.74
2019  10  24  3.43    23.40    10.47 38.25 95.74               5.06
2019  10  25  3.01    22.92    11.13 48.12 95.99               5.07
2019  10  26  1.86    24.25    10.38 45.66 95.83               4.90
2019  10  27  2.87    22.04    11.99 64.16 95.78               4.43
2019  10  28  1.86    22.71    11.35 57.96 95.68               4.55
2019  10  29  1.48    23.90    12.09 52.53 95.78               4.72
2019  10  30  1.34    26.10    11.71 47.50 96.04               4.74
2019  10  31  1.55    26.91    12.27 41.84 96.08               4.50
2019  11   1  3.31    25.24    13.96 53.89 95.85               4.41
2019  11   2  2.23    26.11    14.58 58.09 95.56               4.41
2019  11   3  4.79    27.36    15.41 46.05 95.34               4.09
2019  11   4  3.48    25.32    13.42 50.60 95.58               4.54
2019  11   5  3.99    29.65    13.88 42.39 95.18               4.51
2019  11   6  4.96    20.43    10.83 46.18 95.34               2.94
2019  11   7  2.52    20.15     7.58 49.17 95.47               4.67
2019  11   8  4.10    22.48     9.59 44.07 95.42               4.49
2019  11   9  3.30    19.42     5.98 39.08 95.91               4.73
2019  11  10  4.17    18.57     6.36 42.60 95.30               2.92
2019  11  11  4.43    15.89     6.45 48.99 94.97               4.09
2019  11  12  4.58    18.06     5.54 54.24 94.94               3.41
2019  11  13  3.22    20.28     4.84 52.05 95.32               4.34
2019  11  14  4.32    21.49     7.18 60.84 95.13               4.33
2019  11  15  2.84    19.42    10.04 53.68 94.70               2.93
2019  11  16  5.26    13.51     5.43 55.39 94.88               2.56
2019  11  17  3.00    15.80     2.11 48.75 95.72               4.44
2019  11  18  3.34    18.10     3.70 33.72 95.45               4.10
2019  11  19  2.26    16.09     3.79 56.44 95.62               4.19
2019  11  20  2.07    17.49     5.52 39.58 95.59               3.75
2019  11  21  3.32    20.35     4.39 32.47 95.47               3.96
2019  11  22  3.09    22.05     8.98 28.96 95.28               3.67
2019  11  23  5.45    24.30    10.01 42.20 94.76               2.75
2019  11  24  3.46    18.00     6.85 53.65 95.38               4.09
2019  11  25  2.49    19.12     3.82 55.66 95.61               4.00
2019  11  26  2.20    21.50     7.71 68.18 95.66               3.87
2019  11  27  1.95    23.69     8.36 54.40 95.56               3.89
2019  11  28  1.77    23.85     9.73 49.21 95.76               3.39
2019  11  29  1.44    24.44     9.75 41.25 95.93               3.78
2019  11  30  2.04    22.44     8.11 46.41 96.03               3.80
2019  12   1  1.43    20.36     9.52 42.98 95.60               3.21
2019  12   2  1.90    20.29     6.93 49.03 95.15               3.76
2019  12   3  3.34    20.61     5.38 51.12 94.81               3.69
2019  12   4  4.30    17.94     6.19 58.48 94.93               3.53
2019  12   5  2.29    19.75     6.86 50.64 95.75               3.66
2019  12   6  3.02    19.29     5.31 51.41 96.00               3.51
2019  12   7  1.69    20.02     6.97 50.09 95.82               2.41
2019  12   8  4.90    19.20     6.87 70.07 95.71               3.34
2019  12   9  4.05    19.18     6.25 63.23 96.20               3.70
2019  12  10  2.96    18.35     6.05 59.26 96.17               3.69
2019  12  11  2.68    17.76     2.04 53.61 96.10               3.75
2019  12  12  3.90    16.67     6.19 52.98 95.91               3.69
2019  12  13  4.41    21.45     5.99 60.09 95.60               2.88
2019  12  14  2.15    20.92     6.91 71.32 95.86               3.57
2019  12  15  2.02    20.96     7.39 60.60 95.89               3.63
2019  12  16  1.95    20.06     7.71 56.42 95.58               2.98
2019  12  17  3.60    20.03     6.89 46.48 94.64               1.18
2019  12  18  4.89    16.90     4.77 67.67 95.25               2.57
2019  12  19  3.10    17.26     3.75 58.69 96.09               3.66
2019  12  20  3.44    19.75     4.67 43.48 95.91               2.79
2019  12  21  4.06    22.96     8.32 50.12 95.73               2.59
2019  12  22  4.34    23.26     9.87 55.76 96.02               3.68
2019  12  23  3.05    20.78     8.76 61.38 96.38               3.63
2019  12  24  2.72    20.05     6.62 47.28 96.66               3.70
2019  12  25  1.78    22.01     6.52 35.38 96.47               3.42
2019  12  26  2.22    21.94     7.87 31.86 96.26               3.40
2019  12  27  1.84    20.70     5.15 40.77 96.43               3.44
2019  12  28  2.87    19.06     6.34 51.90 96.45               3.75
2019  12  29  3.07    14.24     4.00 74.05 96.65               3.31
2019  12  30  3.24    12.79     2.98 68.58 96.60               3.70
2019  12  31  3.58    12.32     1.96 61.86 96.81               3.67
2020   1   1  1.67    13.98    -0.34 42.71 97.00               3.65
2020   1   2  1.66    15.10     0.91 44.24 97.06               3.63
2020   1   3  1.61    16.39     0.85 38.19 96.99               3.77
2020   1   4  1.95    17.87     2.53 36.21 96.69               3.75
2020   1   5  2.09    15.40     2.10 49.46 96.58               3.61
2020   1   6  1.88    13.88     1.10 58.62 96.58               3.61
2020   1   7  1.89    14.35     1.49 61.02 96.70               3.66
2020   1   8  1.35    15.35     1.37 55.24 96.49               3.66
2020   1   9  2.46    13.54     2.20 70.17 96.28               3.36
2020   1  10  2.39    13.65     1.59 63.97 96.13               3.23
2020   1  11  2.20    12.46     2.09 72.20 96.19               3.65
2020   1  12  4.06    13.28     4.04 69.47 96.33               3.65
2020   1  13  3.12    13.99     3.13 69.45 96.35               3.92
2020   1  14  1.40    15.00     1.42 60.70 96.46               3.91
2020   1  15  1.73    15.21     1.57 51.30 96.61               4.03
2020   1  16  1.28    11.97     4.19 54.97 96.72               3.19
2020   1  17  1.40    16.82     1.41 51.18 96.84               4.08
2020   1  18  1.93    15.58     2.26 44.82 96.84               4.10
2020   1  19  2.51    15.59     5.59 39.25 95.76               2.24
2020   1  20  4.22    15.75     2.24 40.67 95.10               3.48
2020   1  21  2.50    20.07     4.77 35.82 95.33               3.45
2020   1  22  2.08    20.51     5.12 36.33 95.65               3.41
2020   1  23  2.08    18.99     3.54 39.14 95.92               3.87
2020   1  24  1.65    19.10     4.73 39.30 96.14               4.08
2020   1  25  1.86    17.37     4.31 45.50 96.13               2.58
2020   1  26  2.30    19.27     5.99 49.51 96.04               4.00
2020   1  27  2.44    16.41     3.90 55.52 96.39               4.45
2020   1  28  1.25    17.84     2.16 32.62 96.37               4.49
2020   1  29  1.43    20.40     4.33 32.04 96.34               4.51
2020   1  30  1.49    22.77     6.35 39.62 96.31               4.12
2020   1  31  2.27    23.03     6.22 27.13 96.22               4.60
2020   2   1  3.12    21.37     7.48 52.50 96.24               4.51
2020   2   2  3.03    21.56     8.36 62.59 96.66               4.53
2020   2   3  1.35    23.03     6.92 50.33 96.76               4.61
2020   2   4  2.45    27.26     9.16 33.56 96.33               4.65
2020   2   5  4.73    18.57     7.06 41.56 96.20               4.74
2020   2   6  3.07    15.50     2.75 48.68 96.57               4.89
2020   2   7  2.18    15.91     1.42 27.97 96.62               4.77
2020   2   8  1.79    15.76     5.86 24.04 96.47               4.26
2020   2   9  2.07    17.99     4.83 28.72 96.78               4.76
2020   2  10  1.55    19.71     3.04 26.75 97.11               4.74
2020   2  11  2.43    22.34     3.70 21.16 96.72               4.95
2020   2  12  2.39    23.12     9.25 19.49 96.26               3.35
2020   2  13  1.36    21.61    11.23 43.14 96.21               3.51
2020   2  14  2.13    22.99     7.77 46.05 96.22               4.95
2020   2  15  1.10    23.32     9.37 42.02 96.44               4.93
2020   2  16  1.38    23.99     9.58 38.19 96.59               5.15
2020   2  17  1.42    24.09     7.91 40.64 96.43               5.15
2020   2  18  1.82    22.16     6.96 45.21 96.43               5.19
2020   2  19  2.74    19.85     6.07 45.44 96.41               5.07
2020   2  20  2.57    18.80     5.76 56.64 96.32               4.85
2020   2  21  2.16    18.92     5.69 62.21 96.46               4.74
2020   2  22  1.78    21.60     5.92 43.24 96.72               5.26
2020   2  23  1.87    19.49     4.75 44.01 97.03               5.25
2020   2  24  1.45    22.50     4.68 42.24 96.64               5.34
2020   2  25  2.47    24.16     7.53 26.61 95.90               4.51
2020   2  26  3.61    23.97     7.93 34.60 95.64               5.70
2020   2  27  2.31    22.56     8.69 46.06 96.03               5.61
2020   2  28  1.44    25.64     7.71 29.90 96.11               5.75
2020   2  29  3.24    26.93     8.34 25.09 95.88               5.62
2020   3   1  2.17    28.95    10.29 22.96 95.58               5.35
2020   3   2  4.42    27.94    11.40 31.47 95.44               4.17
2020   3   3  4.19    23.81    10.24 40.66 95.69               4.82
2020   3   4  4.26    25.09    11.52 36.71 95.84               5.80
2020   3   5  3.36    29.73    10.47 25.71 95.48               5.89
2020   3   6  4.43    23.59    11.23 37.75 95.35               5.34
2020   3   7  3.99    18.33     6.43 42.33 95.82               5.97
2020   3   8  2.35    17.11     3.69 35.49 96.30               6.44
2020   3   9  2.83    22.73     4.64 21.23 95.99               6.35
2020   3  10  4.12    19.48     7.02 40.15 96.03               6.13
2020   3  11  2.51    20.54     6.23 44.11 96.38               5.81
2020   3  12  2.12    23.57     7.29 39.16 96.28               6.21
2020   3  13  1.73    23.64    10.06 37.59 95.79               5.86
2020   3  14  2.30    28.05     9.72 40.77 95.55               6.16
2020   3  15  2.64    27.89    11.73 37.43 95.44               5.74
2020   3  16  6.33    25.03    13.29 27.32 95.03               3.45
2020   3  17  4.36    21.88    10.96 50.90 95.24               3.48
2020   3  18  3.92    22.60    10.51 63.71 95.76               3.59
2020   3  19  4.99    21.47     8.91 63.78 95.63               5.82
2020   3  20  5.73    21.94     8.50 58.72 94.87               5.09
2020   3  21  3.90    22.94     9.81 51.80 94.84               4.84
2020   3  22  2.46    21.90     7.99 57.38 95.16               5.50
2020   3  23  6.22    23.34     9.54 48.00 95.10               5.18
2020   3  24  5.72    24.07    11.15 44.26 94.30               5.27
2020   3  25  4.16    17.67     7.34 57.46 94.54               4.08
2020   3  26  3.32    18.67     2.60 44.16 95.10               7.04
2020   3  27  2.86    24.28     7.85 37.99 94.97               5.82
2020   3  28  2.75    26.01    11.27 31.25 94.97               6.70
2020   3  29  3.55    20.20     8.76 49.05 95.33               6.98
2020   3  30  1.90    21.61     6.13 43.37 95.44               6.95
2020   3  31  4.35    25.61     8.92 29.27 95.25               6.39
2020   4   1  3.84    29.73     9.78 25.90 94.88               6.82
2020   4   2  3.95    25.64    13.02 45.28 94.72               5.91
2020   4   3  5.01    21.02    10.49 45.27 95.08               7.19
2020   4   4  3.25    21.01     7.34 54.82 95.68               7.13
2020   4   5  1.85    24.84    10.81 37.12 95.78               7.10
2020   4   6  1.47    28.92    12.06 35.48 95.85               6.89
2020   4   7  3.26    28.35    15.11 33.02 95.97               5.97
2020   4   8  2.56    27.91    14.06 34.27 95.93               7.00
2020   4   9  2.81    25.45    13.63 41.61 95.81               2.80
2020   4  10  2.44    24.22    14.18 63.41 95.73               3.78
2020   4  11  2.78    26.03    11.34 58.86 95.76               7.01
2020   4  12  4.70    27.18    12.69 44.01 95.58               6.87
2020   4  13  4.49    32.37    12.92 30.76 94.84               5.89
2020   4  14  4.29    31.28    13.13 31.57 94.97               7.12
2020   4  15  4.52    29.06    17.57 36.99 95.54               3.87
2020   4  16  2.31    31.32    15.63 42.48 95.73               6.33
2020   4  17  2.87    32.16    17.91 32.78 95.66               5.86
2020   4  18  2.86    30.48    17.81 41.12 95.48               4.20
2020   4  19  3.08    22.09    16.15 67.86 94.88               2.36
2020   4  20  6.04    25.42    13.04 44.77 94.81               7.62
2020   4  21  3.61    27.12    10.59 43.88 94.99               6.24
2020   4  22  3.80    24.89    10.94 43.91 95.25               8.02
2020   4  23  2.66    24.76    10.81 47.39 95.58               8.11
2020   4  24  2.12    28.36    11.70 35.41 95.47               7.62
2020   4  25  4.14    27.75    16.04 39.80 94.88               5.57
2020   4  26  3.09    27.05    13.38 46.17 95.12               7.79
2020   4  27  2.37    30.13    13.16 42.32 95.39               7.84
2020   4  28  3.05    33.00    16.20 29.44 95.21               7.61
2020   4  29  4.15    30.32    16.86 37.59 95.44               7.77
2020   4  30  1.97    29.65    15.15 36.73 95.85               7.98
2020   5   1  1.68    31.97    16.54 31.33 95.82               7.95
2020   5   2  3.19    32.90    17.32 30.94 95.85               8.20
2020   5   3  2.32    33.92    16.98 27.02 95.81               7.70
2020   5   4  2.64    35.62    18.73 19.77 95.74               8.14
2020   5   5  2.71    37.46    19.08 14.16 95.66               8.21
2020   5   6  3.05    39.49    20.49 12.83 95.39               7.38
2020   5   7  2.76    41.27    21.14 12.56 95.08               6.27
2020   5   8  4.74    32.13    19.53 37.16 95.33               5.03
2020   5   9  3.05    36.65    21.30 29.41 95.15               4.43
2020   5  10  4.72    38.41    19.55 25.15 94.73               6.67
2020   5  11  3.46    32.96    18.17 26.25 95.18               8.24
2020   5  12  5.58    37.49    18.32 15.74 94.85               7.26
2020   5  13  5.44    35.31    20.99 13.94 94.70               5.73
2020   5  14  5.12    30.91    20.81 18.39 94.84               5.74
2020   5  15  2.79    32.31    19.78 16.07 94.96               4.57
2020   5  16  3.04    32.37    16.12 15.95 94.93               8.42
2020   5  17  3.28    30.97    14.64 31.23 95.24               8.03
2020   5  18  4.55    28.95    16.05 40.39 95.60               7.91
2020   5  19  2.82    29.66    14.53 30.77 95.78               8.27
2020   5  20  1.50    34.12    16.56 18.75 95.52               8.64
2020   5  21  3.77    33.30    18.38 21.78 95.68               8.55
2020   5  22  4.55    30.82    18.99 29.23 96.12               8.49
2020   5  23  4.63    30.15    16.25 31.56 96.28               8.15
2020   5  24  4.41    28.73    20.17 33.94 96.19               4.94
2020   5  25  3.06    34.37    19.52 23.15 96.03               7.50
2020   5  26  3.54    35.55    20.10 18.63 95.94               7.88
2020   5  27  3.53    35.16    19.42 21.41 95.89               7.98
2020   5  28  3.71    29.59    20.10 43.02 96.09               5.66
2020   5  29  2.79    34.13    19.66 39.76 95.47               7.22
2020   5  30  2.67    35.66    20.67 41.17 95.10               7.09
2020   5  31  2.51    37.32    20.45 44.81 95.10               7.53
2020   6   1  3.51    39.46    21.06 29.42 95.06               7.13
2020   6   2  3.59    34.38    20.90 38.32 95.25               7.78
2020   6   3  2.27    38.33    20.31 32.34 94.84               8.25
2020   6   4  3.15    38.43    20.45 27.63 94.58               8.24
2020   6   5  4.46    34.67    20.72 30.74 95.18               8.69
2020   6   6  3.29    36.15    19.24 34.05 95.34               7.15
2020   6   7  4.68    37.07    24.71 31.08 94.93               7.96
2020   6   8  2.90    31.81    22.09 35.94 95.21               4.71
2020   6   9  3.20    33.44    21.41 31.29 95.34               8.32
2020   6  10  3.54    33.61    20.40 30.84 95.34               8.30
2020   6  11  3.14    36.58    21.06 29.68 95.03               8.12
2020   6  12  3.17    38.77    21.73 23.31 94.74               8.47
2020   6  13  5.54    35.83    21.44 27.11 95.06               8.21
2020   6  14  2.65    35.23    19.21 27.59 95.65               8.54
2020   6  15  2.58    35.43    20.54 22.32 95.92               8.44
2020   6  16  2.84    38.16    19.98 19.30 95.61               8.51
2020   6  17  3.31    38.02    22.52 19.98 95.33               8.08
2020   6  18  4.23    42.27    22.97 13.42 95.01               8.05
2020   6  19  5.44    41.67    25.82 16.94 95.15               8.05
2020   6  20  3.93    36.73    21.00 26.07 95.85               8.38
2020   6  21  2.05    38.24    22.04 19.12 95.86               8.59
2020   6  22  3.05    36.47    22.14 21.34 95.75               8.57
2020   6  23  3.16    36.68    21.24 23.79 95.64               8.63
2020   6  24  2.96    38.35    21.39 20.26 95.64               8.47
2020   6  25  2.49    38.51    23.74 18.02 95.63               7.30
2020   6  26  2.66    40.55    25.05 17.82 95.53               7.38
2020   6  27  2.89    41.66    25.79 21.68 95.45               5.95
2020   6  28  3.05    40.75    26.37 20.68 95.48               7.75
2020   6  29  2.81    43.60    26.58 15.10 95.42               7.34
2020   6  30  4.33    41.69    28.70 18.54 95.40               7.41
2020   7   1  2.61    44.58    27.80 15.81 95.39               7.99
2020   7   2  1.92    44.83    31.98 11.06 95.43               8.10
2020   7   3  3.61    44.52    29.41 13.56 95.36               8.02
2020   7   4  5.72    39.86    26.85 20.13 95.60               8.11
2020   7   5  3.48    39.53    22.96 20.47 95.63               8.36
2020   7   6  2.55    40.00    23.85 17.35 95.26               8.57
2020   7   7  4.04    36.96    23.81 25.69 95.40               8.55
2020   7   8  2.25    38.61    24.21 19.85 95.55               8.49
2020   7   9  2.05    40.11    24.91 17.80 95.47               8.44
2020   7  10  2.25    40.64    24.67 18.54 95.33               8.30
2020   7  11  2.73    41.21    25.00 17.31 95.48               8.09
2020   7  12  2.89    43.17    25.92 13.68 95.48               8.44
2020   7  13  2.26    42.71    27.28 14.54 95.27               6.89
2020   7  14  2.66    42.43    27.19 20.66 95.02               7.89
2020   7  15  2.74    42.07    26.82 18.39 95.15               7.51
2020   7  16  2.39    42.14    27.72 20.96 95.31               7.39
2020   7  17  2.27    41.75    27.80 20.13 95.11               7.75
2020   7  18  2.87    39.44    27.92 27.81 95.20               6.88
2020   7  19  2.06    39.35    25.32 27.67 95.34               8.10
2020   7  20  3.65    38.12    25.18 26.92 95.56               7.83
2020   7  21  3.30    38.54    24.48 25.27 95.75               7.92
2020   7  22  1.56    41.23    25.37 21.34 95.60               8.02
2020   7  23  2.69    43.40    27.06 19.89 95.23               8.02
2020   7  24  1.71    41.80    26.55 19.93 95.15               8.19
2020   7  25  2.14    41.50    26.57 15.74 95.28               8.11
2020   7  26  2.96    41.62    25.53 15.74 95.48               8.17
2020   7  27  2.62    42.47    26.47 14.65 95.53               8.26
2020   7  28  2.33    43.00    26.82 13.66 95.31               8.32
2020   7  29  3.54    40.77    25.44 20.57 95.41               7.73
2020   7  30  3.50    38.84    24.35 21.49 95.60               7.89
2020   7  31  2.78    40.15    23.81 21.63 95.67               7.92
2020   8   1  1.69    42.18    27.06 16.42 95.58               8.08
2020   8   2  2.00    43.68    26.44 13.13 95.39               7.78
2020   8   3  3.23    43.07    26.30 12.69 95.14               7.02
2020   8   4  2.71    41.61    27.01 20.81 94.93               7.78
2020   8   5  4.32    38.50    25.26 30.64 95.07               7.39
2020   8   6  3.12    38.39    25.13 30.10 95.34               7.71
2020   8   7  2.84    38.89    24.98 27.48 95.55               7.58
2020   8   8  2.38    39.05    25.63 22.74 95.59               7.95
2020   8   9  2.60    37.78    23.29 24.77 95.46               7.70
2020   8  10  2.28    37.55    24.31 25.13 95.33               7.57
2020   8  11  2.77    37.82    23.79 27.95 95.46               7.67
2020   8  12  2.66    39.60    24.08 24.63 95.55               7.49
2020   8  13  2.50    40.85    25.50 22.41 95.60               7.72
2020   8  14  3.10    41.58    26.41 21.02 95.53               7.39
2020   8  15  2.65    42.22    26.24 15.90 95.42               7.47
2020   8  16  3.58    42.04    26.28 14.78 95.37               7.58
2020   8  17  2.86    42.55    26.89 14.20 95.32               7.42
2020   8  18  3.28    42.73    26.92 14.01 95.27               7.40
2020   8  19  3.41    43.97    26.46 12.39 95.09               7.43
2020   8  20  2.96    44.63    26.48 12.12 95.11               7.16
2020   8  21  2.30    44.88    27.51 11.19 95.39               7.12
2020   8  22  2.58    44.01    27.30 17.83 95.65               7.27
2020   8  23  2.08    43.27    27.98 18.18 95.49               7.01
2020   8  24  2.06    42.69    27.62 17.22 95.21               7.13
2020   8  25  2.43    42.76    26.72 16.69 95.37               7.24
2020   8  26  2.20    41.56    25.86 21.11 95.61               7.25
2020   8  27  2.89    40.77    25.81 23.94 95.49               7.17
2020   8  28  2.90    39.84    25.23 20.11 95.00               7.16
2020   8  29  3.91    41.36    24.68 14.90 94.66               7.21
2020   8  30  2.67    42.55    24.57 14.64 94.84               6.60
2020   8  31  4.26    41.80    27.85 19.39 95.14               5.56
2020   9   1  3.17    37.39    24.24 34.41 95.16               2.54
2020   9   2  2.69    33.00    22.52 51.47 95.20               3.70
2020   9   3  3.04    30.29    21.20 57.18 95.78               6.66
2020   9   4  3.14    30.57    19.67 55.92 96.12               6.73
2020   9   5  1.35    33.57    20.00 47.83 95.68               6.97
2020   9   6  2.20    35.21    21.16 41.54 95.34               6.83
2020   9   7  1.97    36.51    21.82 38.84 95.35               6.91
2020   9   8  2.17    37.15    22.20 31.99 95.60               6.79
2020   9   9  2.37    37.63    22.50 36.95 95.76               5.90
2020   9  10  2.53    36.98    24.11 39.85 95.49               5.17
2020   9  11  2.73    35.30    21.75 33.46 95.33               6.76
2020   9  12  2.69    35.17    20.26 36.71 95.57               6.65
2020   9  13  2.47    34.24    20.16 37.22 95.88               6.54
2020   9  14  2.61    34.01    22.37 37.31 95.93               6.52
2020   9  15  3.09    32.24    21.29 42.62 95.93               6.35
2020   9  16  2.24    32.57    20.41 41.94 95.87               6.25
2020   9  17  2.78    34.55    21.39 35.09 95.75               5.53
2020   9  18  2.78    37.67    22.61 29.94 95.84               6.00
2020   9  19  2.00    37.06    24.43 33.72 95.84               6.04
2020   9  20  2.52    37.61    22.62 21.00 95.65               4.98
2020   9  21  2.29    38.98    24.70 20.44 95.36               5.43
2020   9  22  2.49    38.48    23.98 30.89 95.41               3.14
2020   9  23  2.40    38.04    23.29 32.42 95.49               4.84
2020   9  24  2.38    37.10    21.29 34.41 95.61               6.10
2020   9  25  4.17    40.17    25.73 23.64 95.51               5.99
2020   9  26  2.74    30.14    19.97 31.53 95.44               5.84
2020   9  27  1.72    31.48    17.39 27.59 95.17               6.15
2020   9  28  2.58    31.83    17.09 31.95 95.55               5.92
2020   9  29  2.36    33.75    17.56 31.92 95.80               5.83
2020   9  30  2.90    38.48    19.70 26.25 95.43               5.99
2020  10   1  3.14    37.97    21.78 22.93 94.98               5.79
2020  10   2  4.11    38.09    20.29 21.67 94.59               5.70
2020  10   3  3.67    33.23    20.58 30.35 94.72               5.40
2020  10   4  3.74    33.67    18.26 22.37 95.17               5.55
2020  10   5  3.43    33.54    18.84 23.36 95.34               5.51
2020  10   6  3.92    27.26    16.07 42.59 95.90               5.71
2020  10   7  2.54    27.97    14.41 41.46 96.09               5.71
2020  10   8  2.53    29.66    15.66 39.21 96.13               5.67
2020  10   9  2.32    28.46    15.08 42.69 96.13               5.70
2020  10  10  1.47    30.27    15.47 41.54 95.95               5.65
2020  10  11  2.87    34.88    17.16 31.24 95.52               5.03
2020  10  12  4.93    24.98    13.80 39.64 95.73               5.64
2020  10  13  2.38    25.96    10.03 36.38 95.74               5.64
2020  10  14  4.22    31.10    13.34 26.16 95.24               5.25
2020  10  15  3.59    26.62    13.87 37.39 95.32               5.47
2020  10  16  2.68    25.49    11.82 34.96 95.54               5.07
2020  10  17  1.74    25.12    11.15 31.55 95.70               5.21
2020  10  18  1.24    26.05    12.71 34.86 95.95               5.45
2020  10  19  1.73    25.84    13.50 35.71 96.15               5.30
2020  10  20  2.26    25.07    11.64 38.83 96.12               5.35
2020  10  21  2.87    26.98    10.97 39.47 95.88               4.99
2020  10  22  2.61    27.15    14.03 41.15 95.81               4.49
2020  10  23  1.55    33.22    15.69 35.49 96.01               4.82
2020  10  24  2.83    27.76    17.78 51.25 96.16               4.27
2020  10  25  1.38    27.29    14.94 48.16 96.01               4.96
2020  10  26  3.28    28.70    13.82 41.09 95.62               4.96
2020  10  27  2.79    21.58     9.86 41.12 95.87               5.17
2020  10  28  1.41    24.60     9.13 22.25 96.04               4.93
2020  10  29  1.83    23.56    11.35 27.52 96.43               4.85
2020  10  30  1.63    24.04    10.75 34.31 96.54               4.83
2020  10  31  1.29    25.36     9.95 35.03 96.35               4.79
2020  11   1  1.95    25.12    12.23 33.27 96.22               4.68
2020  11   2  2.19    22.88     9.95 50.61 96.33               4.46
2020  11   3  2.28    23.89    11.76 58.47 96.25               4.22
2020  11   4  2.71    24.95    12.94 49.76 95.90               3.92
2020  11   5  2.69    23.26    13.77 43.12 96.17               2.55
2020  11   6  2.62    25.24    14.32 42.01 96.41               3.05
2020  11   7  1.70    26.61    14.84 37.90 96.44               3.02
2020  11   8  1.89    27.77    14.12 35.15 96.41               3.99
2020  11   9  2.45    26.47    14.49 48.87 96.29               3.29
2020  11  10  2.52    25.29    14.69 56.51 96.17               3.50
2020  11  11  2.12    23.55    13.54 62.69 96.20               1.69
2020  11  12  1.57    22.63    11.27 51.91 96.34               4.22
2020  11  13  1.24    22.59    10.79 40.59 96.40               4.15
2020  11  14  1.91    23.86    10.55 36.02 96.38               3.62
2020  11  15  1.89    25.00    14.20 42.34 96.19               3.54
2020  11  16  2.20    25.07    12.46 50.18 96.21               3.93
2020  11  17  2.79    25.70    12.28 49.23 96.13               4.10
2020  11  18  3.50    19.36     9.40 57.50 96.39               4.20
2020  11  19  2.46    20.88     8.35 57.39 96.46               4.00
2020  11  20  1.96    21.12     8.59 60.10 96.21               3.87
2020  11  21  4.85    17.72     9.38 55.35 96.08               4.13
2020  11  22  3.78    16.63     5.59 58.30 96.11               3.85
2020  11  23  4.10    17.65     5.22 65.48 96.23               3.92
2020  11  24  2.27    19.62     6.78 68.04 96.31               3.94
2020  11  25  2.10    19.60     6.52 61.07 96.03               4.00
2020  11  26  3.02    16.07     6.74 74.79 95.65               2.82
2020  11  27  3.60    18.86     5.26 61.00 94.75               2.11
2020  11  28  5.45    16.21     3.61 60.95 94.88               3.58
2020  11  29  3.63    20.49     6.64 60.93 95.57               3.87
2020  11  30  1.55    20.40     6.41 50.61 96.08               3.78
2020  12   1  2.65    19.87     5.83 45.52 95.89               3.81
2020  12   2  3.62    19.72     6.67 54.51 95.27               3.82
2020  12   3  2.45    17.02     5.59 61.33 95.23               3.67
2020  12   4  2.78    21.50     5.80 52.10 94.72               3.75
2020  12   5  4.32    17.10     5.15 47.89 94.39               2.59
2020  12   6  3.61    13.94     1.43 55.91 95.26               3.97
2020  12   7  3.56    15.65     3.68 57.86 95.67               3.73
2020  12   8  5.32    19.94     5.70 56.84 95.50               3.71
2020  12   9  3.93    15.36     4.72 57.26 95.66               3.22
2020  12  10  4.16    17.65     2.53 63.79 95.75               3.62
2020  12  11  5.25    21.22     8.69 69.53 95.32               2.66
2020  12  12  5.76    22.93    11.02 66.74 95.19               3.37
2020  12  13  2.12    20.25     7.70 65.28 95.63               3.68
2020  12  14  2.49    21.44     7.50 55.42 95.71               3.65
2020  12  15  1.83    20.94     8.55 47.90 95.81               2.98
2020  12  16  1.79    18.79     7.48 45.69 95.92               3.37
2020  12  17  4.90    18.22     8.96 42.27 95.73               2.80
2020  12  18  6.74    14.42     8.93 63.56 95.49               2.44
2020  12  19  4.42    17.86     6.89 68.59 95.70               3.42
2020  12  20  3.15    15.74     6.99 75.23 95.98               2.56
2020  12  21  4.18    16.82     7.55 71.05 96.38               3.46
2020  12  22  2.90    16.98     6.28 77.09 96.65               3.52
2020  12  23  1.38    16.37     5.38 79.61 96.71               3.50
2020  12  24  1.84    17.05     5.10 76.50 96.40               3.53
2020  12  25  2.86    18.22     4.34 63.42 95.90               3.63
2020  12  26  4.35    12.68     1.94 48.84 95.84               3.73
2020  12  27  2.83    11.82    -0.71 48.75 95.74               3.79
2020  12  28  5.13    17.19     0.55 49.12 95.04               3.79
2020  12  29  2.98    18.39     3.11 54.58 94.97               3.64
2020  12  30  3.34    14.98     2.88 57.64 95.47               3.77
2020  12  31  1.65    14.05     1.07 47.46 95.70               3.72
2021   1   1  3.01    15.11     0.92 49.71 95.31               3.88
2021   1   2  2.93    13.93     0.67 61.67 95.29               2.76
2021   1   3  3.00    12.20     0.77 47.14 95.53               3.62
2021   1   4  2.35    13.38    -1.72 39.46 95.59               3.94
2021   1   5  2.71    14.52     0.53 43.02 95.29               1.82
2021   1   6  3.61    20.58     3.57 50.59 95.16               3.56
2021   1   7  5.78    22.51     9.49 70.27 95.15               3.35
2021   1   8  6.11    25.03    11.22 52.36 95.05               3.45
2021   1   9  4.95    24.15    12.55 47.22 94.77               3.31
2021   1  10  2.81    19.02     6.26 46.24 94.91               3.94
2021   1  11  1.75    17.39     4.60 34.44 95.34               3.99
2021   1  12  3.52    14.24     3.68 56.67 96.25               3.95
2021   1  13  1.92    14.57     0.80 57.15 96.56               4.09
2021   1  14  1.91    16.11     1.04 45.92 96.19               4.09
2021   1  15  2.95    15.42     2.66 60.74 96.05               4.08
2021   1  16  3.85    15.13     2.51 67.31 96.16               4.07
2021   1  17  2.56    14.44     1.44 64.50 96.59               4.19
2021   1  18  1.99    19.30     3.24 36.51 96.41               4.17
2021   1  19  1.60    15.96     3.99 39.81 96.56               3.92
2021   1  20  2.31    16.75     1.88 35.96 96.33               4.00
2021   1  21  2.40    19.06     4.69 40.09 96.07               3.67
2021   1  22  3.80    20.89     4.68 51.92 95.88               3.77
2021   1  23  3.03    18.55     6.13 61.26 95.85               4.32
2021   1  24  3.38    22.48     7.18 45.54 95.67               4.11
2021   1  25  2.32    22.80     9.91 54.26 95.68               3.78
2021   1  26  4.07    21.46     8.40 60.14 96.01               4.20
2021   1  27  1.70    20.00     5.22 55.63 96.35               4.27
2021   1  28  1.84    21.63     7.65 66.55 96.37               4.29
2021   1  29  2.47    24.61     8.80 52.21 96.20               4.43
2021   1  30  4.47    27.25    10.96 38.06 95.56               4.50
2021   1  31  4.57    19.12    10.15 53.92 95.28               4.13
2021   2   1  4.28    22.95     8.68 56.44 95.45               4.58
2021   2   2  2.35    23.05     8.02 51.42 95.85               4.63
2021   2   3  2.40    25.51     8.28 31.16 95.95               4.46
2021   2   4  2.67    23.45     9.82 31.33 95.76               4.33
2021   2   5  2.77    25.87     7.56 28.68 95.41               4.34
2021   2   6  4.53    22.42    10.49 35.60 94.90               2.11
2021   2   7  4.31    17.00     7.59 47.96 94.85               4.67
2021   2   8  4.82    19.09     4.95 47.80 95.43               4.91
2021   2   9  3.45    22.95     7.58 40.06 95.62               4.83
2021   2  10  3.81    25.26     8.31 37.13 95.60               4.81
2021   2  11  1.88    23.13     9.44 59.84 95.99               4.82
2021   2  12  2.08    26.23     9.98 44.09 95.85               4.88
2021   2  13  4.02    22.04     9.49 49.08 95.99               4.96
2021   2  14  3.60    17.42     6.47 55.49 96.45               5.16
2021   2  15  3.15    13.01     2.76 59.71 97.05               4.81
2021   2  16  1.79    12.91     1.20 42.83 97.05               4.80
2021   2  17  1.74    16.86    -0.10 37.85 96.58               5.20
2021   2  18  1.78    18.39     3.42 27.22 96.23               5.16
2021   2  19  1.31    20.72     6.99 20.64 96.17               4.44
2021   2  20  2.29    21.66    10.03 34.54 96.07               4.43
2021   2  21  4.29    24.52     8.02 36.58 95.56               3.07
2021   2  22  3.44    20.79    10.22 38.65 95.48               2.93
2021   2  23  8.52    13.39     6.86 65.55 95.93               1.16
2021   2  24  6.75    14.49     8.48 67.64 96.48               3.11
2021   2  25  4.61    18.19     6.17 63.56 96.53               5.34
2021   2  26  3.59    17.65     5.47 70.07 96.38               5.40
2021   2  27  3.17    18.86     5.37 65.47 96.04               5.47
2021   2  28  4.89    21.35     6.40 46.73 95.80               5.23
2021   3   1  5.58    21.43     6.07 37.73 95.70               4.17
2021   3   2  6.94    20.75     7.72 39.72 95.74               5.08
2021   3   3  8.35    18.72     8.55 58.17 95.78               4.07
2021   3   4  5.23    17.87     7.82 63.61 95.41               3.85
2021   3   5  2.52    20.36     6.84 54.60 95.47               5.26
2021   3   6  1.83    20.89     8.83 50.21 95.86               3.86
2021   3   7  3.52    21.88     8.32 44.79 95.44               4.60
2021   3   8  1.94    21.12     8.15 47.69 95.15               5.16
2021   3   9  2.67    21.51     9.60 51.02 95.17               5.02
2021   3  10  4.97    16.55     8.24 69.19 95.65               4.68
2021   3  11  3.89    16.77     5.00 52.42 96.35               6.11
2021   3  12  2.31    18.18     3.08 41.35 96.12               5.88
2021   3  13  2.60    21.99     4.63 30.84 95.80               6.29
2021   3  14  1.58    23.18     6.89 35.74 95.88               6.36
2021   3  15  3.10    20.80     7.13 47.88 95.99               6.46
2021   3  16  2.44    21.90     7.74 37.54 95.85               6.55
2021   3  17  3.34    17.10     6.43 48.34 95.85               6.44
2021   3  18  1.59    20.34     6.15 37.90 95.30               6.60
2021   3  19  3.96    19.92     7.51 50.14 94.69               4.89
2021   3  20  3.76    18.38     7.60 46.74 94.46               4.90
2021   3  21  5.26    16.38     5.50 48.08 94.97               4.43
2021   3  22  4.06    17.02     2.36 46.71 95.50               6.83
2021   3  23  2.55    19.12     2.96 41.36 96.11               6.85
2021   3  24  1.03    21.88     5.87 30.31 96.28               6.91
2021   3  25  1.25    23.43     9.02 24.13 96.23               7.16
2021   3  26  2.17    24.10     6.81 24.22 96.43               6.94
2021   3  27  2.35    22.48     7.79 21.03 96.50               5.06
2021   3  28  2.59    25.33     9.67 18.10 96.56               6.70
2021   3  29  2.76    23.83    11.08 21.26 96.56               5.12
2021   3  30  3.46    25.60    12.54 25.96 96.38               5.72
2021   3  31  1.95    26.37     9.26 31.53 96.13               6.91
2021   4   1  2.46    28.76    11.52 22.54 95.97               7.09
2021   4   2  4.70    31.04    13.90 17.82 95.50               6.45
2021   4   3  2.48    30.78    13.99 35.29 94.85               6.53
2021   4   4  4.57    27.15    15.62 36.52 94.77               6.46
2021   4   5  3.45    24.25    11.24 39.80 95.34               7.24
2021   4   6  1.78    26.96     9.07 34.22 95.35               7.40
2021   4   7  2.99    30.69    14.82 25.30 95.23               7.02
2021   4   8  5.35    25.17    12.47 41.30 95.82               6.27
2021   4   9  5.12    25.44    10.55 44.77 95.83               6.52
2021   4  10  4.56    25.30    11.47 45.37 95.40               5.69
2021   4  11  3.49    28.65    12.80 35.27 95.18               5.89
2021   4  12  3.71    29.73    14.47 33.85 95.67               7.22
2021   4  13  3.01    25.13    14.54 45.54 95.98               6.93
2021   4  14  3.61    26.96    13.48 40.01 95.48               4.94
2021   4  15  4.36    31.73    13.63 28.02 94.41               6.77
2021   4  16  5.12    26.90    12.00 40.05 94.49               6.32
2021   4  17  4.28    22.10     8.10 37.87 95.31               7.91
2021   4  18  2.25    23.49     7.02 33.10 95.72               7.19
2021   4  19  1.75    25.52     7.44 28.98 95.82               7.68
2021   4  20  2.38    29.01    13.11 24.97 95.29               5.96
2021   4  21  2.47    33.62    13.35 21.69 94.85               7.57
2021   4  22  4.10    33.15    16.33 32.51 94.94               6.38
2021   4  23  4.37    28.95    14.93 41.40 95.33               6.83
2021   4  24  4.84    27.27    13.98 37.53 95.54               7.13
2021   4  25  4.91    29.89    13.96 32.71 95.30               6.74
2021   4  26  4.22    33.73    15.45 19.39 94.74               7.81
2021   4  27  4.35    33.37    17.65 16.90 94.53               7.63
2021   4  28  4.50    34.60    15.98 24.18 94.61               7.73
2021   4  29  4.33    35.22    16.11 20.01 94.79               7.92
2021   4  30  5.59    33.73    18.75 45.49 95.04               1.96
2021   5   1  3.17    29.13    17.75 50.01 95.21               6.45
2021   5   2  2.93    32.39    17.95 33.59 95.33               5.64
2021   5   3  3.85    30.03    17.43 47.65 95.42               6.91
2021   5   4  3.75    30.84    17.42 52.97 95.42               3.95
2021   5   5  2.10    30.46    17.77 67.44 95.25               4.21
2021   5   6  2.68    28.72    17.37 59.72 95.32               6.95
2021   5   7  2.91    29.86    16.33 44.57 95.64               7.93
2021   5   8  3.08    30.74    14.69 39.96 95.81               7.70
2021   5   9  3.19    32.20    16.51 28.18 95.38               8.19
2021   5  10  3.15    37.56    17.89 21.94 94.92               7.93
2021   5  11  5.44    31.11    17.26 30.10 95.42               8.34
2021   5  12  2.95    30.85    13.53 28.99 95.71               8.43
2021   5  13  1.96    32.30    14.56 22.23 95.46               8.50
2021   5  14  2.43    35.76    17.02 25.05 95.34               7.86
2021   5  15  2.37    35.60    17.39 32.62 95.63               7.28
2021   5  16  2.69    39.21    21.25 22.70 95.47               7.95
2021   5  17  2.65    39.72    21.77 17.00 95.36               8.04
2021   5  18  2.27    39.06    24.04 18.07 95.39               6.04
2021   5  19  3.55    38.11    22.00 24.67 95.47               8.40
2021   5  20  4.75    33.73    20.43 29.84 95.74               8.18
2021   5  21  3.84    33.58    18.81 27.51 95.82               7.90
2021   5  22  2.73    37.64    19.08 23.10 95.51               8.14
2021   5  23  3.53    39.54    21.99 12.66 95.23               7.72
2021   5  24  3.87    34.93    19.74 26.80 95.46               7.46
2021   5  25  3.99    34.44    18.79 28.73 95.79               7.60
2021   5  26  3.56    29.61    21.35 40.64 95.68               6.20
2021   5  27  2.17    34.93    20.12 34.65 95.30               5.46
2021   5  28  3.26    39.69    21.39 20.43 95.21               8.10
2021   5  29  2.73    41.15    22.33 26.62 95.30               8.09
2021   5  30  4.63    38.03    23.10 30.38 95.51               7.78
2021   5  31  4.83    38.67    23.72 38.15 95.39               7.26
2021   6   1  4.06    37.30    22.43 43.76 95.13               5.24
2021   6   2  2.37    36.68    23.01 44.39 95.28               6.23
2021   6   3  3.06    37.53    23.71 40.40 95.62               6.84
2021   6   4  4.39    41.28    22.62 32.85 95.60               7.43
2021   6   5  3.92    36.30    23.04 32.68 95.60               6.16
2021   6   6  2.96    40.04    25.24 28.82 95.47               7.13
2021   6   7  4.59    37.59    24.12 32.29 95.69               7.06
2021   6   8  2.79    37.29    23.60 41.56 95.82               7.22
2021   6   9  3.13    36.61    21.53 37.06 95.74               7.75
2021   6  10  1.52    36.25    20.58 20.43 95.63               8.14
2021   6  11  2.15    38.04    21.83 19.39 95.42               8.15
2021   6  12  2.52    36.51    24.21 34.73 95.56               6.23
2021   6  13  1.68    38.57    24.61 38.66 95.72               5.99
2021   6  14  3.20    39.93    25.65 26.42 95.60               7.60
2021   6  15  4.20    38.85    24.79 29.08 95.42               7.86
2021   6  16  4.45    43.43    24.53 17.41 95.03               8.15
2021   6  17  3.90    39.69    28.06 24.55 95.16               6.88
2021   6  18  3.31    43.37    25.79 20.54 95.22               6.84
2021   6  19  4.73    44.41    27.90 11.69 95.18               7.24
2021   6  20  3.95    44.62    29.03 14.04 95.08               7.16
2021   6  21  4.34    42.94    26.58 14.41 95.07               8.33
2021   6  22  4.34    43.48    26.27 11.18 95.05               8.31
2021   6  23  2.79    43.50    27.26 11.60 95.10               7.62
2021   6  24  2.90    43.93    29.15 11.23 95.31               6.86
2021   6  25  4.02    44.19    26.95 10.01 95.30               7.73
2021   6  26  3.51    44.82    28.46  8.65 95.11               7.51
2021   6  27  2.49    44.98    28.80 15.86 95.01               8.36
2021   6  28  4.52    45.50    25.57 13.98 95.14               8.01
2021   6  29  5.69    45.28    29.77  8.47 95.25               7.60
2021   6  30  5.22    44.85    29.77  8.43 95.32               7.57
2021   7   1  3.75    46.22    27.04  8.20 95.45               8.39
2021   7   2  3.67    45.50    28.64  7.50 95.48               8.23
2021   7   3  2.98    46.02    27.97  7.93 95.51               8.39
2021   7   4  3.47    46.57    29.85  8.15 95.48               8.36
2021   7   5  2.84    46.63    28.75  7.56 95.38               8.33
2021   7   6  2.69    46.81    29.20  5.89 95.17               8.32
2021   7   7  3.16    45.90    28.70 10.38 95.09               7.58
2021   7   8  3.58    45.15    27.99 10.65 95.35               8.08
2021   7   9  3.15    43.79    27.28 12.87 95.65               8.03
2021   7  10  2.35    44.68    27.46 12.70 95.64               7.99
2021   7  11  2.00    45.36    30.95 12.03 95.58               7.34
2021   7  12  3.70    45.30    28.75 15.44 95.47               7.76
2021   7  13  2.66    43.88    30.54 15.18 95.17               7.50
2021   7  14  4.41    39.64    25.97 29.58 95.37               7.17
2021   7  15  2.66    43.08    26.83 24.32 95.34               7.87
2021   7  16  2.90    45.75    26.94 12.26 95.32               7.85
2021   7  17  2.68    41.52    26.60 21.23 95.44               8.03
2021   7  18  2.27    41.06    28.12 19.74 95.15               7.50
2021   7  19  3.89    39.33    26.84 21.63 95.05               8.22
2021   7  20  2.61    39.62    24.93 19.98 95.29               7.89
2021   7  21  2.39    39.91    25.35 20.18 95.61               7.99
2021   7  22  2.05    41.33    25.63 19.80 95.63               8.17
2021   7  23  2.93    42.92    26.40 18.04 95.40               7.98
2021   7  24  3.02    42.18    26.02 19.44 95.37               8.02
2021   7  25  2.78    42.34    26.15 14.04 95.20               7.99
2021   7  26  2.83    41.58    26.18 10.55 95.13               7.99
2021   7  27  3.26    40.81    24.37 12.96 95.26               8.00
2021   7  28  3.12    41.82    24.96 14.92 95.39               7.91
2021   7  29  2.25    42.68    25.52 14.96 95.52               7.74
2021   7  30  2.18    43.94    25.75 12.18 95.52               7.92
2021   7  31  3.28    43.71    27.19 10.94 95.36               8.08
2021   8   1  2.48    42.78    27.17  9.99 95.20               7.95
2021   8   2  3.73    44.20    25.15  8.78 94.97               7.98
2021   8   3  4.67    44.37    26.86  9.16 95.07               7.82
2021   8   4  2.09    44.94    26.29  8.28 95.20               7.95
2021   8   5  1.37    44.96    26.47 15.38 95.19               7.86
2021   8   6  2.76    46.29    30.74 10.21 94.94               7.93
2021   8   7  3.87    45.94    27.85  9.42 94.89               7.86
2021   8   8  4.01    44.92    28.77  9.12 95.13               7.76
2021   8   9  4.49    44.89    27.17  8.90 95.42               8.01
2021   8  10  4.39    43.88    27.59 10.09 95.65               7.65
2021   8  11  3.45    43.21    27.20 13.07 95.74               7.66
2021   8  12  2.72    43.89    26.85 11.71 95.85               7.52
2021   8  13  1.52    44.65    30.63  9.40 95.91               7.58
2021   8  14  3.64    43.56    28.40 14.71 95.66               7.53
2021   8  15  4.09    40.21    26.11 22.01 95.61               7.46
2021   8  16  1.80    41.39    26.83 19.33 95.61               7.55
2021   8  17  2.66    42.18    25.76 15.97 95.57               7.17
2021   8  18  2.39    42.50    26.41 14.54 95.43               7.38
2021   8  19  2.32    42.41    25.56 11.50 95.26               6.81
2021   8  20  2.22    42.38    26.77 11.90 95.39               7.39
2021   8  21  1.69    43.55    26.64 10.14 95.49               7.22
2021   8  22  2.66    42.04    27.42 16.65 95.62               7.17
2021   8  23  2.95    39.48    26.61 27.80 95.61               7.06
2021   8  24  2.85    39.70    26.12 20.48 95.43               6.63
2021   8  25  3.17    40.80    25.70 17.67 95.29               6.71
2021   8  26  2.24    41.25    26.12 13.77 95.32               6.53
2021   8  27  3.33    42.15    26.49 14.77 95.40               7.00
2021   8  28  3.02    41.99    26.23 19.68 95.39               6.14
2021   8  29  1.97    41.13    26.25 22.70 95.22               5.99
2021   8  30  4.03    40.76    26.24 22.73 95.28               5.59
2021   8  31  3.22    42.23    24.64 22.57 95.35               6.55
2021   9   1  2.86    42.30    25.13 23.18 95.40               6.77
2021   9   2  2.28    42.67    24.47 17.46 95.46               6.34
2021   9   3  2.07    43.33    27.15 13.95 95.36               5.69
2021   9   4  2.62    43.15    27.72 13.59 95.27               6.47
2021   9   5  1.89    43.25    27.47 15.11 95.40               5.91
2021   9   6  3.53    37.87    24.89 30.36 95.65               6.41
2021   9   7  2.46    38.20    25.37 37.79 95.84               6.59
2021   9   8  3.06    39.24    25.95 32.46 95.62               6.47
2021   9   9  3.30    39.79    25.81 29.44 95.39               6.28
2021   9  10  2.81    36.53    22.54 30.07 95.58               6.69
2021   9  11  2.67    36.43    22.21 32.25 95.65               6.61
2021   9  12  2.05    36.67    21.54 29.22 95.54               6.54
2021   9  13  1.62    38.13    22.39 27.73 95.54               6.51
2021   9  14  4.07    38.55    23.34 25.11 95.60               6.16
2021   9  15  4.04    38.17    24.19 20.68 95.59               6.03
2021   9  16  4.40    38.64    24.23 19.21 95.56               5.30
2021   9  17  2.68    36.75    23.10 20.66 95.43               4.37
2021   9  18  2.12    40.05    22.93 20.11 95.26               6.39
2021   9  19  1.49    40.43    24.29 18.16 95.34               6.51
2021   9  20  4.24    37.31    27.60 20.96 95.38               3.30
2021   9  21  3.23    38.10    25.79 21.99 95.32               5.22
2021   9  22  4.12    36.90    23.61 26.35 95.40               3.73
2021   9  23  2.87    37.46    21.64 29.38 95.39               5.09
2021   9  24  3.41    40.66    22.36 14.05 95.53               6.22
2021   9  25  4.11    40.33    24.50 12.67 95.75               6.12
2021   9  26  3.18    40.42    24.55 14.78 95.75               6.13
2021   9  27  1.89    38.21    22.76 22.79 95.77               5.91
2021   9  28  2.64    36.65    22.22 30.00 95.78               5.82
2021   9  29  1.75    36.59    22.34 34.17 95.91               5.61
2021   9  30  3.04    34.37    21.20 35.79 96.03               5.50
2021  10   1  2.47    34.63    20.75 34.03 95.76               5.63
2021  10   2  1.77    34.40    20.54 29.15 95.43               5.68
2021  10   3  1.44    35.43    20.60 24.44 95.37               5.71
2021  10   4  1.71    36.19    19.59 18.91 95.46               5.65
2021  10   5  2.55    34.57    19.88 25.02 95.63               5.70
2021  10   6  2.59    32.29    16.65 22.55 95.84               5.20
2021  10   7  2.86    30.52    16.65 38.82 95.72               5.63
2021  10   8  1.34    30.79    16.05 35.42 95.55               5.51
2021  10   9  2.13    28.99    15.94 33.23 95.56               5.59
2021  10  10  3.19    27.75    14.60 37.95 95.79               5.57
2021  10  11  1.62    27.33    14.27 38.44 95.96               5.07
2021  10  12  3.26    31.54    19.09 29.81 95.57               4.62
2021  10  13  3.26    32.58    18.90 29.24 95.33               4.88
2021  10  14  4.20    24.46    13.47 39.90 95.84               5.61
2021  10  15  2.37    24.55    11.88 40.91 95.97               5.34
2021  10  16  2.62    27.60    11.87 31.90 95.75               5.18
2021  10  17  1.83    27.98    13.60 25.60 95.74               3.99
2021  10  18  2.12    26.31    12.65 38.85 96.03               4.38
2021  10  19  2.77    24.70    12.67 48.33 96.42               5.22
2021  10  20  2.85    23.69    11.27 54.37 96.40               5.11
2021  10  21  2.80    25.84    12.31 55.43 95.91               5.13
2021  10  22  1.83    27.64    14.99 51.80 95.52               4.89
2021  10  23  2.07    28.47    17.80 40.38 95.52               4.41
2021  10  24  3.66    25.19    13.77 47.33 95.85               4.93
2021  10  25  2.53    25.97    11.52 41.45 95.87               5.03
2021  10  26  1.91    25.33    13.33 50.35 95.81               4.03
2021  10  27  2.12    19.58    13.15 76.11 95.82               3.60
2021  10  28  1.68    24.60    12.14 62.18 95.71               4.18
2021  10  29  2.14    27.10    13.14 43.05 95.70               4.72
2021  10  30  2.85    28.17    13.75 36.01 95.83               4.70
2021  10  31  4.08    30.94    15.79 27.51 95.77               4.66
2021  11   1  3.53    31.50    16.63 32.21 95.55               4.56
2021  11   2  3.02    30.16    17.22 45.71 95.50               4.55
2021  11   3  4.52    29.76    15.57 22.76 95.00               3.43
2021  11   4  2.94    24.11    12.72 41.12 95.07               4.37
2021  11   5  3.95    21.62    10.34 40.74 95.36               4.37
2021  11   6  3.64    19.43     8.77 42.44 95.47               4.71
2021  11   7  3.44    19.57     7.79 59.89 95.43               3.86
2021  11   8  3.45    17.67     8.63 53.82 95.37               4.41
2021  11   9  2.04    16.98     6.66 59.70 95.35               3.43
2021  11  10  2.16    21.03     8.30 40.51 95.63               4.43
2021  11  11  1.60    21.80     6.17 34.73 95.70               4.42
2021  11  12  2.14    22.66    10.52 24.61 95.47               4.02
2021  11  13  1.47    23.20     6.34 35.42 95.54               4.28
2021  11  14  2.72    23.21     7.36 23.73 95.55               4.28
2021  11  15  5.22    23.67     9.41 31.66 95.29               4.24
2021  11  16  3.48    19.85     6.94 58.02 95.39               4.08
2021  11  17  1.68    19.81     6.10 52.64 95.57               4.20
2021  11  18  1.78    20.46     6.97 49.14 96.00               4.02
2021  11  19  2.56    18.18     7.25 64.68 96.42               3.12
2021  11  20  2.44    17.97    10.16 69.54 96.19               2.58
2021  11  21  1.80    19.89    11.33 65.08 95.54               2.98
2021  11  22  2.51    21.60    10.07 56.09 95.22               2.74
2021  11  23  1.73    20.33     7.29 51.99 95.53               3.89
2021  11  24  2.51    20.72     8.39 54.14 95.37               2.23
2021  11  25  3.10    19.03     7.66 60.26 95.16               4.00
2021  11  26  1.93    17.11     6.63 53.25 95.07               2.14
2021  11  27  3.26    16.46     6.02 62.82 94.95               2.21
2021  11  28  4.56    13.61     4.00 57.86 95.26               3.96
2021  11  29  3.66    17.61     2.98 57.67 95.98               3.96
2021  11  30  2.09    16.26     5.42 73.31 96.43               3.91
2021  12   1  1.65    16.53     4.01 68.68 96.19               3.94
2021  12   2  4.08    17.34     3.70 58.85 95.18               3.82
2021  12   3  4.57    14.10     4.36 58.96 95.66               3.74
2021  12   4  2.29    14.93     2.18 60.70 96.25               3.85
2021  12   5  3.41    17.97     4.05 57.22 95.76               3.76
2021  12   6  4.10    15.18     4.75 59.64 96.02               3.80
2021  12   7  2.26    15.78     1.57 56.77 96.32               3.86
2021  12   8  2.76    19.48     3.47 49.07 95.74               3.80
2021  12   9  3.30    15.97     5.54 64.12 95.92               3.52
2021  12  10  2.89    18.50     3.61 58.43 95.86               3.76
2021  12  11  3.63    19.30     6.78 69.87 95.76               3.61
2021  12  12  2.68    15.73     5.06 72.36 96.31               3.72
2021  12  13  2.10    13.58     1.64 62.80 96.53               3.74
2021  12  14  1.42    12.01     1.56 59.34 96.41               3.72
2021  12  15  1.44    11.82     0.51 62.47 96.23               3.35
2021  12  16  2.39    13.04    -0.16 68.75 96.41               3.57
2021  12  17  2.11    13.74     1.43 64.15 96.50               2.46
2021  12  18  1.95    15.63     2.08 65.72 96.46               3.49
2021  12  19  1.63    14.81     1.75 64.92 96.43               3.55
2021  12  20  2.35    18.53     2.56 62.99 96.19               3.54
2021  12  21  1.61    21.22     5.21 59.39 96.22               3.50
2021  12  22  1.96    20.44     6.64 69.90 96.10               2.88
2021  12  23  1.53    18.92    10.35 75.53 95.97               2.06
2021  12  24  1.43    17.99     8.02 77.00 95.93               3.39
2021  12  25  2.91    20.52     7.95 65.62 95.53               3.12
2021  12  26  3.10    20.92     7.07 66.60 95.44               3.49
2021  12  27  2.74    21.58     7.52 68.12 95.85               3.05
2021  12  28  3.03    21.29     8.46 66.03 96.10               3.68
2021  12  29  2.17    21.89     6.59 55.58 96.18               3.67
2021  12  30  2.22    21.90     7.73 46.18 96.19               3.82
2021  12  31  2.45    20.19     8.09 56.36 96.45               3.68
2022   1   1  1.71    19.45     6.40 71.51 96.70               3.67
2022   1   2  1.77    18.31     5.38 70.21 96.69               3.68
2022   1   3  1.27    19.13     4.13 60.81 96.56               3.68
2022   1   4  2.43    19.57     4.88 43.96 96.03               3.77
2022   1   5  3.44    17.09     4.64 50.49 95.51               3.66
2022   1   6  2.49    12.89     3.93 71.52 95.41               1.93
2022   1   7  3.51    12.28     1.17 61.98 95.98               3.97
2022   1   8  2.63    13.47    -0.25 55.01 96.37               3.97
2022   1   9  2.88    17.77    -0.04 43.60 96.01               4.01
2022   1  10  4.22    21.69     4.65 52.04 95.46               3.87
2022   1  11  4.03    14.35     3.90 62.99 95.78               3.87
2022   1  12  3.08    13.71     1.79 61.92 96.27               3.88
2022   1  13  3.27    13.41     1.83 67.74 96.59               4.00
2022   1  14  2.34    12.57     0.53 75.51 96.78               3.78
2022   1  15  1.27    13.53     0.44 69.21 96.60               3.95
2022   1  16  1.47    15.24     0.49 56.67 96.61               4.06
2022   1  17  1.57    13.28     0.76 54.95 96.85               4.02
2022   1  18  1.40    13.06    -0.37 58.21 96.96               4.11
2022   1  19  1.65    13.01    -0.64 58.11 96.86               4.16
2022   1  20  2.18    14.25    -0.87 58.73 96.39               4.13
2022   1  21  1.97    15.10    -0.21 59.10 96.11               4.03
2022   1  22  1.71    14.85     0.65 54.66 96.47               4.24
2022   1  23  2.31    15.09     1.06 57.03 96.50               4.12
2022   1  24  2.39    11.64     3.87 54.89 96.43               2.00
2022   1  25  2.17    13.27     2.55 64.83 96.70               3.69
2022   1  26  2.24    12.97     0.79 53.55 96.82               4.24
2022   1  27  1.57    10.98     0.45 63.47 96.73               3.98
2022   1  28  1.50    13.58     0.52 53.02 96.75               4.03
2022   1  29  1.73    16.68     0.86 39.03 96.81               4.43
2022   1  30  1.48    18.41     0.32 32.46 96.69               4.72
2022   1  31  3.73    23.08     4.07 34.35 96.11               4.14
2022   2   1  5.14    16.96     5.46 46.63 95.91               4.65
2022   2   2  3.09    18.36     2.74 61.69 96.33               4.62
2022   2   3  2.03    22.63     5.50 44.65 96.38               4.75
2022   2   4  2.10    21.77     6.63 38.20 96.32               4.51
2022   2   5  2.06    20.05     4.58 34.98 96.06               4.42
2022   2   6  1.63    18.81     5.80 38.69 96.14               3.63
2022   2   7  2.60    19.20     5.57 51.82 96.31               4.58
2022   2   8  2.85    17.57     4.88 65.85 96.58               4.68
2022   2   9  2.66    14.21     2.69 64.02 96.86               4.60
2022   2  10  2.52    14.48     0.93 55.53 96.61               4.23
2022   2  11  1.71    15.41     2.42 51.77 96.20               4.76
2022   2  12  2.16    14.17     2.75 52.12 96.10               4.51
2022   2  13  3.92    14.97     5.22 53.85 96.02               4.57
2022   2  14  2.82    19.21     4.81 49.35 95.78               4.89
2022   2  15  4.34    18.60     5.64 48.00 96.14               5.03
2022   2  16  2.38    18.57     2.27 41.29 96.45               5.40
2022   2  17  2.40    20.70     4.52 44.14 96.28               5.24
2022   2  18  2.00    22.15     6.02 45.87 96.06               5.03
2022   2  19  1.91    21.46     9.15 45.99 95.76               4.75
2022   2  20  2.32    23.20     8.50 47.93 96.05               5.12
2022   2  21  2.19    24.08     8.24 46.22 96.25               5.07
2022   2  22  3.62    21.88     8.12 39.81 96.28               5.55
2022   2  23  2.03    18.13     4.45 42.98 96.45               3.87
2022   2  24  2.31    21.35     5.85 39.67 96.21               5.22
2022   2  25  2.77    26.50     9.49 32.73 95.85               5.04
2022   2  26  2.25    27.59    13.30 41.11 95.73               4.95
2022   2  27  1.73    23.15    13.03 54.43 95.81               3.48
2022   2  28  4.06    20.72     6.83 55.57 95.81               3.96
2022   3   1  4.08    14.78     2.79 48.18 96.34               5.83
2022   3   2  1.70    15.39     3.20 45.96 96.36               5.56
2022   3   3  1.39    19.09     1.73 40.69 95.70               6.04
2022   3   4  2.73    18.03     4.71 42.89 95.13               2.81
2022   3   5  3.02    17.61     3.91 55.65 95.31               6.02
2022   3   6  1.45    19.20     7.82 44.03 95.15               5.05
2022   3   7  1.33    19.17     4.63 48.43 95.12               5.24
2022   3   8  2.77    18.40     5.47 53.31 95.65               5.77
2022   3   9  1.89    19.55     4.88 50.49 96.07               6.21
2022   3  10  2.00    20.16     5.71 47.89 96.16               5.21
2022   3  11  2.30    23.14     6.48 37.19 95.91               6.11
2022   3  12  3.76    24.85    11.16 29.99 95.58               5.34
2022   3  13  2.42    26.51     8.45 35.44 95.51               4.62
2022   3  14  5.13    25.76     9.07 19.76 95.54               6.10
2022   3  15  6.89    26.02     9.91 17.86 95.54               4.55
2022   3  16  4.61    21.13    10.49 33.04 94.93               3.15
2022   3  17  3.84    20.87     7.15 47.93 94.97               5.75
2022   3  18  2.66    20.04     7.60 54.45 95.19               5.20
2022   3  19  3.55    20.92     7.57 55.24 95.41               5.54
2022   3  20  3.65    19.85     7.38 61.49 95.83               5.27
2022   3  21  3.64    19.04     9.11 65.31 96.18               4.11
2022   3  22  2.83    20.86     7.40 53.04 96.09               4.91
2022   3  23  3.86    21.67     7.08 38.40 95.97               5.56
2022   3  24  6.91    21.20     7.75 31.86 95.71               5.46
2022   3  25  4.19    24.93    10.35 23.71 95.07               4.28
2022   3  26  2.90    26.34     6.99 28.83 95.11               5.87
2022   3  27  1.42    27.41     8.96 30.95 95.73               6.41
2022   3  28  2.31    28.30     9.06 31.97 95.88               6.14
2022   3  29  3.40    25.36    14.70 37.19 95.18               2.43
2022   3  30  5.32    26.64    15.14 37.92 94.20               4.05
2022   3  31  5.15    23.08    10.25 42.82 94.69               7.12
2022   4   1  4.23    24.03     9.13 40.21 95.09               7.31
2022   4   2  2.29    23.77     7.74 42.00 95.27               6.90
2022   4   3  3.76    26.88     9.63 28.52 94.72               6.76
2022   4   4  4.02    30.54    12.01 28.40 94.37               6.64
2022   4   5  5.64    30.69    15.59 33.34 94.64               6.04
2022   4   6  5.07    26.81    10.80 34.43 95.17               7.47
2022   4   7  2.59    24.33     8.25 38.34 95.93               7.68
2022   4   8  0.92    25.87    10.98 23.76 95.82               7.68
2022   4   9  2.40    27.82     9.62 21.78 95.57               7.66
2022   4  10  2.43    28.33    10.37 30.70 95.63               7.65
2022   4  11  3.31    28.94    10.64 25.75 95.53               7.38
2022   4  12  4.29    29.60    12.69 23.30 94.88               7.18
2022   4  13  4.37    24.80    12.23 42.61 94.45               5.41
2022   4  14  4.00    22.69     9.00 52.98 94.59               6.38
2022   4  15  4.71    20.63    11.57 57.72 94.84               4.70
2022   4  16  4.39    21.57    12.73 51.92 95.44               5.82
2022   4  17  3.50    27.34    10.04 36.48 95.47               7.65
2022   4  18  2.00    27.89    11.06 36.65 95.54               7.76
2022   4  19  4.93    31.11    14.36 23.21 95.17               7.41
2022   4  20  5.04    25.72    14.83 26.86 94.49               4.61
2022   4  21  5.19    24.99     9.76 33.05 94.56               7.68
2022   4  22  2.88    27.00     8.96 28.31 94.97               8.22
2022   4  23  3.47    30.19    11.25 17.64 94.92               7.02
2022   4  24  3.60    28.85    11.29 32.19 94.99               6.58
2022   4  25  5.64    27.23    16.20 27.17 94.80               6.17
2022   4  26  7.58    30.45    14.61 26.22 94.75               7.05
2022   4  27  6.32    22.70    16.60 28.66 94.90               5.68
2022   4  28  6.48    25.64    14.51 40.67 95.12               6.13
2022   4  29  6.82    19.83    13.45 53.75 95.43               3.73
2022   4  30  7.14    20.10    13.21 61.07 95.51               4.11
2022   5   1  2.53    24.71    10.28 36.99 95.76               8.17
2022   5   2  2.33    28.46    12.38 25.20 95.37               7.78
2022   5   3  4.30    30.20    12.53 27.40 94.99               7.06
2022   5   4  5.58    34.02    14.08 20.44 94.64               7.33
2022   5   5  6.46    26.75    13.93 47.50 95.20               7.54
2022   5   6  3.90    25.90    11.03 42.67 95.81               8.43
2022   5   7  3.36    26.89    11.00 37.77 95.73               8.13
2022   5   8  2.03    27.39    10.90 38.01 95.80               8.19
2022   5   9  1.39    28.89    12.36 29.61 95.84               8.02
2022   5  10  2.06    28.27    13.87 32.94 95.81               7.14
2022   5  11  2.83    27.09    13.02 39.08 95.99               7.90
2022   5  12  2.78    27.68    12.73 37.64 96.22               8.04
2022   5  13  1.93    30.24    13.76 25.69 96.13               8.25
2022   5  14  2.82    33.37    15.26 20.83 95.92               8.21
2022   5  15  2.78    34.21    17.00 18.25 95.86               7.73
2022   5  16  1.70    35.99    20.01 16.79 95.91               8.07
2022   5  17  2.26    37.56    19.31 14.87 95.79               8.15
2022   5  18  2.70    38.71    20.85 20.40 95.56               7.85
2022   5  19  3.62    35.81    20.63 20.81 95.88               8.11
2022   5  20  3.72    32.98    18.88 27.10 96.22               7.99
2022   5  21  2.88    32.34    17.43 28.43 96.06               8.03
2022   5  22  1.67    33.78    19.32 14.25 95.60               8.33
2022   5  23  2.99    37.70    17.32 13.10 95.16               8.24
2022   5  24  4.43    37.40    23.35 31.09 95.00               7.86
2022   5  25  4.14    38.84    21.69 33.62 94.98               7.56
2022   5  26  6.12    32.44    18.84 31.59 95.56               8.36
2022   5  27  3.51    33.71    15.04 31.55 95.69               8.36
2022   5  28  2.57    35.11    16.70 32.80 95.44               7.56
2022   5  29  3.19    37.17    22.00 32.04 95.18               6.89
2022   5  30  1.99    36.41    21.41 41.21 95.10               6.57
2022   5  31  2.00    39.93    23.28 27.06 95.34               8.27
2022   6   1  2.21    40.77    23.47 18.39 95.41               7.70
2022   6   2  2.80    40.63    24.45 16.38 95.23               7.76
2022   6   3  4.19    42.52    25.00 12.87 95.24               8.17
2022   6   4  4.22    41.75    23.46 12.18 95.48               8.26
2022   6   5  3.43    41.06    21.86 12.41 95.72               8.12
2022   6   6  2.87    41.49    24.35 15.37 95.72               8.21
2022   6   7  2.39    42.86    25.37 13.42 95.51               7.63
2022   6   8  2.83    42.69    26.53 20.13 95.29               7.84
2022   6   9  3.93    41.16    27.71 17.50 95.26               8.38
2022   6  10  4.20    37.35    24.44 27.44 95.51               7.98
2022   6  11  3.81    36.74    21.73 24.73 95.74               8.10
2022   6  12  2.21    38.10    21.03 21.83 95.81               8.52
2022   6  13  1.86    40.29    22.16 16.66 95.66               8.38
2022   6  14  2.13    41.60    23.96 14.88 95.57               8.27
2022   6  15  2.96    42.33    25.63 16.38 95.54               8.15
2022   6  16  3.42    40.21    26.89 24.94 95.62               8.11
2022   6  17  1.79    40.22    25.49 16.14 95.72               8.46
2022   6  18  2.22    41.62    24.06 15.06 95.42               8.30
2022   6  19  2.13    42.96    27.25 13.06 95.10               8.32
2022   6  20  2.85    42.52    26.16 15.83 95.29               8.22
2022   6  21  3.92    40.74    25.56 19.37 95.42               8.16
2022   6  22  2.80    40.78    23.21 13.53 95.26               8.23
2022   6  23  2.63    42.78    24.52 14.67 95.26               8.53
2022   6  24  2.80    44.02    25.45 10.36 95.05               8.41
2022   6  25  3.82    43.60    26.17  8.61 94.91               8.38
2022   6  26  3.86    43.46    26.13  8.60 94.99               8.01
2022   6  27  3.31    45.67    26.53  9.69 95.05               8.32
2022   6  28  2.65    42.93    25.50 15.30 95.21               7.72
2022   6  29  1.81    45.13    29.01 10.27 95.05               7.46
2022   6  30  4.08    44.15    28.24 10.12 95.03               7.77
2022   7   1  3.72    39.01    26.78 16.58 95.31               6.75
2022   7   2  2.47    45.44    27.20 12.29 95.58               8.21
2022   7   3  2.44    45.96    26.07 10.71 95.51               7.78
2022   7   4  2.43    44.79    28.99 10.33 95.48               8.05
2022   7   5  3.10    43.51    26.72 16.61 95.65               7.93
2022   7   6  2.71    43.24    28.08 14.53 95.68               7.71
2022   7   7  2.66    43.21    26.79 24.40 95.72               7.56
2022   7   8  4.44    42.18    29.33 22.09 95.60               8.27
2022   7   9  4.89    35.92    24.02 31.19 95.69               8.09
2022   7  10  3.20    36.84    22.98 28.55 95.52               8.10
2022   7  11  3.79    36.58    23.20 26.87 95.56               8.30
2022   7  12  2.61    38.18    22.32 25.28 95.81               7.99
2022   7  13  2.67    40.48    24.85 21.69 95.70               8.35
2022   7  14  2.81    40.10    24.96 20.18 95.53               8.06
2022   7  15  2.40    40.18    25.73 20.97 95.34               8.16
2022   7  16  3.11    39.44    25.33 25.37 95.45               8.13
2022   7  17  3.09    39.33    25.16 22.89 95.65               8.14
2022   7  18  3.34    39.60    25.05 21.88 95.65               8.06
2022   7  19  2.54    40.54    24.29 18.21 95.60               8.20
2022   7  20  2.17    40.75    24.69 16.86 95.57               8.25
2022   7  21  1.57    42.32    26.57 15.19 95.46               8.07
2022   7  22  2.83    42.15    26.53 15.49 95.43               8.25
2022   7  23  3.11    41.22    25.79 20.95 95.58               8.21
2022   7  24  2.94    40.33    25.43 22.73 95.66               8.05
2022   7  25  2.33    40.30    25.94 20.62 95.57               7.88
2022   7  26  1.99    41.13    25.47 18.15 95.40               7.93
2022   7  27  2.70    42.26    26.78 13.01 95.19               7.90
2022   7  28  2.77    42.76    26.04 13.03 95.22               8.09
2022   7  29  2.84    44.03    28.13 11.89 95.32               8.06
2022   7  30  3.29    44.96    28.23 12.56 95.38               8.13
2022   7  31  2.82    43.17    27.94 17.12 95.49               7.55
2022   8   1  2.92    43.60    27.85 16.04 95.30               7.69
2022   8   2  3.75    40.46    26.48 23.52 95.25               7.91
2022   8   3  3.59    38.46    26.35 32.25 95.26               7.93
2022   8   4  3.29    38.64    25.64 28.79 95.35               7.63
2022   8   5  2.65    41.45    25.90 24.50 95.37               7.84
2022   8   6  2.52    42.77    27.01 17.80 95.28               7.42
2022   8   7  4.29    41.15    26.42 21.94 95.26               7.78
2022   8   8  3.02    39.82    26.42 23.42 95.43               7.64
2022   8   9  2.49    40.35    25.77 21.15 95.53               7.53
2022   8  10  2.95    42.19    26.61 19.70 95.39               7.39
2022   8  11  1.97    43.20    27.55 18.48 95.24               7.21
2022   8  12  3.73    41.35    27.81 23.44 95.36               7.46
2022   8  13  2.13    41.08    26.55 24.05 95.50               7.41
2022   8  14  4.48    42.89    27.16 18.53 95.30               7.12
2022   8  15  3.79    42.70    27.71 13.05 95.17               7.28
2022   8  16  3.92    43.50    27.30 11.08 95.08               7.36
2022   8  17  5.87    43.67    29.19 10.95 94.95               6.86
2022   8  18  3.45    44.58    27.60 13.95 95.01               6.46
2022   8  19  4.05    40.10    24.73 21.93 95.43               7.37
2022   8  20  2.50    40.37    23.77 25.97 95.62               7.29
2022   8  21  2.56    42.40    25.16 21.83 95.37               7.50
2022   8  22  2.80    39.60    22.84 16.58 95.14               7.38
2022   8  23  1.52    39.82    24.65 20.91 95.19               7.30
2022   8  24  1.52    41.41    25.39 19.16 95.25               7.29
2022   8  25  1.85    41.19    24.36 22.14 95.26               7.06
2022   8  26  1.26    40.27    27.86 22.32 95.10               6.63
2022   8  27  2.18    41.75    27.49 19.09 94.96               6.93
2022   8  28  3.00    42.62    28.31 20.20 95.21               6.37
2022   8  29  1.15    42.87    28.81 17.07 95.50               6.92
2022   8  30  1.53    42.44    28.32 15.73 95.65               6.30
2022   8  31  2.64    42.11    28.68 18.09 95.56               6.71
2022   9   1  3.10    41.47    26.69 19.72 95.43               6.31
2022   9   2  2.24    42.40    28.45 19.99 95.44               6.00
2022   9   3  3.11    42.36    26.18 23.63 95.47               6.11
2022   9   4  3.78    44.16    26.24 14.35 95.56               6.60
2022   9   5  4.17    43.55    27.79 15.75 95.74               6.49
2022   9   6  2.71    42.36    27.83 17.18 95.75               5.86
2022   9   7  1.93    41.06    27.55 18.61 95.59               4.01
2022   9   8  2.14    41.09    27.91 18.65 95.56               6.11
2022   9   9  2.06    40.55    27.04 18.87 95.65               5.19
2022   9  10  2.00    40.96    27.37 19.30 95.67               5.71
2022   9  11  2.37    40.94    27.29 22.84 95.58               4.49
2022   9  12  2.61    41.19    26.88 15.95 95.43               5.72
2022   9  13  1.80    41.42    25.29 17.06 95.33               6.44
2022   9  14  2.92    41.31    25.25 15.37 95.30               6.61
2022   9  15  3.20    42.15    23.68 14.55 95.12               6.48
2022   9  16  2.42    42.17    24.68 13.55 94.90               6.12
2022   9  17  2.24    38.09    24.77 21.10 94.79               5.39
2022   9  18  3.05    39.32    24.66 21.82 95.04               5.82
2022   9  19  2.77    41.69    25.76 14.54 95.25               5.81
2022   9  20  3.23    41.75    26.55 18.40 95.28               6.00
2022   9  21  3.96    33.70    25.32 38.80 95.45               5.03
2022   9  22  3.07    33.98    23.39 36.47 95.40               5.77
2022   9  23  3.66    30.22    19.14 42.46 95.69               5.95
2022   9  24  2.96    31.16    18.19 39.81 95.70               6.10
2022   9  25  2.82    31.25    18.63 37.70 95.38               2.63
2022   9  26  2.86    33.31    20.70 49.89 95.19               4.87
2022   9  27  2.87    30.68    20.55 47.15 95.40               5.20
2022   9  28  2.79    29.23    15.89 30.21 95.40               6.07
2022   9  29  2.01    30.36    14.61 23.14 95.01               5.94
2022   9  30  3.07    31.01    16.20 31.92 95.02               5.61
2022  10   1  5.22    30.36    16.52 40.65 96.03               5.85
2022  10   2  3.88    31.07    18.30 40.35 96.47               5.45
2022  10   3  2.11    32.40    20.57 40.41 96.08               4.47
2022  10   4  2.01    32.14    20.51 48.95 95.83               4.56
2022  10   5  2.80    27.84    19.26 61.74 96.03               3.57
2022  10   6  4.76    30.51    17.81 50.77 96.15               3.17
2022  10   7  3.39    29.00    18.03 46.68 96.10               5.03
2022  10   8  1.87    30.17    16.15 37.59 95.91               5.40
2022  10   9  2.76    32.07    18.26 44.74 95.74               4.13
2022  10  10  1.83    27.61    19.68 70.57 95.79               2.77
2022  10  11  1.62    29.37    19.93 60.15 95.65               5.10
2022  10  12  2.05    31.08    18.77 47.94 95.65               3.85
2022  10  13  3.52    30.85    18.87 51.02 95.97               4.48
2022  10  14  2.16    30.92    18.28 47.77 96.08               5.29
2022  10  15  1.37    33.38    20.36 40.39 95.87               4.70
2022  10  16  1.56    33.00    21.03 37.76 95.96               4.67
2022  10  17  1.41    32.83    20.27 34.16 96.32               4.94
2022  10  18  1.07    33.22    18.72 34.23 96.41               4.95
2022  10  19  2.44    32.32    19.35 32.78 96.07               5.11
2022  10  20  2.22    31.45    17.43 34.44 95.89               5.06
2022  10  21  1.70    30.60    17.71 33.27 96.07               5.09
2022  10  22  1.79    29.49    15.40 31.39 96.26               5.01
2022  10  23  1.78    28.59    16.34 27.56 96.31               5.23
2022  10  24  1.38    28.57    15.17 27.52 96.32               5.14
2022  10  25  1.22    28.07    16.15 27.25 96.25               5.17
2022  10  26  1.59    29.03    16.04 24.50 96.27               4.94
2022  10  27  1.53    28.94    16.15 25.10 96.49               4.85
2022  10  28  1.04    29.33    14.01 24.47 96.47               4.97
2022  10  29  1.61    29.61    13.25 28.15 96.13               4.90
2022  10  30  1.70    29.50    13.90 29.83 95.96               4.39
2022  10  31  1.58    28.67    14.98 25.34 96.10               4.68
2022  11   1  1.96    28.17    12.08 27.72 96.22               4.58
2022  11   2  1.52    28.50    13.09 28.94 96.23               4.53
2022  11   3  1.80    28.09    13.32 30.91 96.11               4.45
2022  11   4  3.01    28.70    13.09 33.56 95.74               4.46
2022  11   5  2.74    23.66    12.09 46.93 95.89               4.70
2022  11   6  1.57    25.07    10.94 37.44 96.04               4.54
2022  11   7  1.95    27.08    11.02 41.87 96.12               4.49
2022  11   8  2.90    27.85    11.95 33.03 96.04               4.35
2022  11   9  2.09    27.70    14.34 33.83 95.89               4.06
2022  11  10  1.85    24.87    13.02 32.38 95.88               3.38
2022  11  11  2.97    21.49    12.68 38.96 96.22               3.77
2022  11  12  2.63    23.04    10.37 59.78 96.30               4.20
2022  11  13  1.89    24.08     9.86 49.42 96.09               4.20
2022  11  14  2.87    25.05    10.41 37.65 96.00               4.17
2022  11  15  3.20    26.47    11.90 35.11 95.92               4.12
2022  11  16  4.41    26.87    12.68 31.12 95.60               3.81
2022  11  17  3.70    25.30    15.61 47.69 95.46               3.91
2022  11  18  2.72    26.32    12.81 51.90 95.33               4.04
2022  11  19  5.39    19.54     9.67 46.46 95.49               4.23
2022  11  20  4.25    16.76     6.21 51.70 96.08               4.15
2022  11  21  3.18    17.91     4.18 51.62 96.22               4.23
2022  11  22  4.17    22.06     7.90 48.09 95.77               3.08
2022  11  23  3.47    24.37     9.85 46.86 95.87               3.85
2022  11  24  1.97    24.85    10.18 51.24 96.05               3.93
2022  11  25  3.32    19.58    11.97 51.01 96.10               1.46
2022  11  26  4.75    19.52     8.09 59.46 96.33               3.97
2022  11  27  3.66    17.83     4.94 56.22 96.27               3.97
2022  11  28  2.66    19.43     5.20 50.37 95.79               4.06
2022  11  29  3.77    18.49     5.51 58.93 95.64               4.01
2022  11  30  2.04    16.82     4.55 51.27 95.57               3.83
2022  12   1  1.82    16.64     7.48 42.40 95.47               3.20
2022  12   2  2.50    18.21     7.04 40.94 95.08               2.80
2022  12   3  1.84    19.72     5.24 45.21 94.96               3.55
2022  12   4  1.80    20.60     8.18 48.29 95.62               3.64
2022  12   5  2.54    21.38     7.00 42.40 95.94               3.22
2022  12   6  3.24    24.84    10.87 37.36 95.51               3.30
2022  12   7  2.14    22.62     9.96 54.15 95.47               3.19
2022  12   8  3.58    23.86    10.32 52.02 95.33               2.87
2022  12   9  6.08    24.32    14.43 68.60 95.23               1.53
2022  12  10  4.17    23.65    12.15 56.90 95.22               3.11
2022  12  11  4.08    22.04    10.06 59.83 95.46               3.14
2022  12  12  3.79    24.60    12.37 66.62 95.52               3.60
2022  12  13  3.47    27.09    11.78 54.05 95.58               3.58
2022  12  14  3.48    28.04    14.17 44.41 95.40               3.53
2022  12  15  4.21    24.71    12.28 42.97 94.86               3.40
2022  12  16  3.04    20.92    10.11 47.48 95.20               3.74
2022  12  17  1.51    18.91     8.49 50.85 95.91               3.13
2022  12  18  2.91    18.99     6.96 65.11 96.49               3.51
2022  12  19  3.71    16.09     7.95 82.11 96.75               3.30
2022  12  20  1.46    16.53     9.19 74.08 96.71               3.07
2022  12  21  2.48    20.74     5.97 54.20 96.41               3.54
2022  12  22  1.95    18.65     7.90 72.74 96.48               3.05
2022  12  23  1.33    19.96     6.15 59.98 96.57               3.43
2022  12  24  1.48    22.07     7.03 52.12 96.53               3.52
2022  12  25  1.80    21.68     7.72 44.87 96.59               3.59
2022  12  26  1.22    21.19    10.25 40.61 96.77               3.56
2022  12  27  1.88    20.88     6.85 46.01 96.81               3.61
2022  12  28  1.24    19.83     6.66 51.06 96.60               3.48
2022  12  29  1.41    19.13     6.40 54.44 96.45               3.60
2022  12  30  2.63    18.68     5.23 52.17 96.61               3.64
2022  12  31  1.59    17.71     5.36 51.50 96.85               3.51
2023   1   1  1.40    18.23     4.27 50.51 96.74               3.61
2023   1   2  1.54    18.29     5.97 40.45 96.63               3.36
2023   1   3  1.37    17.81     5.20 36.12 96.73               3.64
2023   1   4  1.84    17.24     3.27 41.24 96.77               3.66
2023   1   5  1.57    16.47     2.81 57.69 96.52               3.64
2023   1   6  0.91    15.45     6.07 50.53 96.47               3.66
2023   1   7  1.38    16.66     2.64 50.46 96.51               3.75
2023   1   8  2.45    19.33     2.88 41.68 96.42               3.89
2023   1   9  3.39    21.83     6.60 53.85 96.38               3.70
2023   1  10  2.56    20.82     8.87 67.24 96.63               3.81
2023   1  11  1.61    20.47     6.53 50.66 96.47               3.91
2023   1  12  1.79    18.81     6.98 52.26 96.42               3.48
2023   1  13  1.30    19.05     8.05 58.02 96.42               3.78
2023   1  14  1.73    18.97     6.44 57.50 96.48               3.84
2023   1  15  2.40    19.00     4.81 56.14 96.29               4.03
2023   1  16  3.47    19.23     5.22 55.12 95.81               4.09
2023   1  17  5.35    19.93     6.21 47.85 95.23               4.00
2023   1  18  4.93    18.72     4.96 53.26 95.05               3.93
2023   1  19  4.04    12.97     2.89 44.17 95.84               4.06
2023   1  20  3.58    16.86     2.18 54.99 95.78               4.15
2023   1  21  2.97    16.53     4.96 70.16 95.60               3.80
2023   1  22  3.78    12.71     1.54 54.54 95.71               2.90
2023   1  23  2.12    10.28    -2.08 49.40 95.82               4.35
2023   1  24  1.32    10.16    -2.19 53.72 95.89               3.01
2023   1  25  1.91    11.14    -0.48 60.17 95.67               4.29
2023   1  26  3.39    11.91     0.32 65.86 95.41               4.26
2023   1  27  3.24    10.65    -0.28 61.60 95.33               3.89
2023   1  28  2.21    10.91     0.10 55.13 95.43               4.31
2023   1  29  1.74    10.95    -0.03 59.69 95.77               3.84
2023   1  30  1.89    11.90    -0.43 53.25 96.32               4.43
2023   1  31  1.27    13.65    -1.01 41.37 96.54               4.57
2023   2   1  1.56    13.47     0.35 38.19 96.46               4.43
2023   2   2  3.86    12.79    -1.54 41.44 96.15               3.99
2023   2   3  6.85    10.77     5.44 64.70 96.21               2.60
2023   2   4  3.85    14.75     3.29 61.48 96.38               4.17
2023   2   5  3.12    16.06     2.17 50.18 96.51               4.48
2023   2   6  1.70    15.35     3.59 53.71 96.11               4.39
2023   2   7  2.56    15.64     1.35 61.29 95.75               4.36
2023   2   8  3.34    16.38     3.68 51.81 95.72               4.16
2023   2   9  2.81    18.00     2.62 52.48 96.26               4.48
2023   2  10  4.13    12.88     1.29 55.87 96.81               5.01
2023   2  11  3.51     8.65     3.24 69.70 96.90               3.29
2023   2  12  3.67    10.38     5.09 84.96 96.84               1.36
2023   2  13  2.57    13.78     3.03 78.70 97.02               4.18
2023   2  14  2.85    12.86     1.63 71.95 97.05               4.96
2023   2  15  2.92    14.95     2.07 67.93 96.71               3.50
2023   2  16  2.82    17.11     2.86 56.17 96.71               4.86
2023   2  17  2.68    17.70     2.76 48.35 96.78               3.71
2023   2  18  2.52    19.11     4.10 45.44 96.77               4.99
2023   2  19  2.12    19.46     4.46 44.90 96.61               5.11
2023   2  20  1.52    19.99     6.31 38.32 96.49               4.94
2023   2  21  1.25    21.83     6.48 32.07 96.15               5.11
2023   2  22  2.91    24.35     6.47 35.57 95.73               5.00
2023   2  23  3.18    25.09     8.92 45.12 95.34               5.09
2023   2  24  4.24    24.63    11.90 33.80 94.68               2.96
2023   2  25  5.74    17.46     7.84 41.73 94.51               5.44
2023   2  26  4.80    18.59     5.53 46.69 94.84               5.23
2023   2  27  3.14    18.49     5.33 51.70 94.98               5.41
2023   2  28  3.80    16.78     4.16 48.33 95.49               4.36
2023   3   1  2.58    16.01     2.39 41.43 95.58               5.31
2023   3   2  3.63    18.25     4.52 43.04 95.44               4.05
2023   3   3  2.90    16.52     1.47 36.05 95.68               5.82
2023   3   4  2.30    16.20     1.32 34.67 95.84               3.84
2023   3   5  2.31    21.01     2.96 36.62 95.79               5.14
2023   3   6  3.30    25.05     7.32 30.85 95.39               4.69
2023   3   7  2.51    25.81     9.25 46.09 95.44               5.85
2023   3   8  2.70    26.90    11.66 49.52 95.67               5.99
2023   3   9  2.95    30.04    12.43 35.26 95.67               5.99
2023   3  10  4.02    26.81    13.14 36.88 95.88               5.87
2023   3  11  2.58    28.15    10.56 34.77 95.90               6.22
2023   3  12  3.00    29.05    12.35 33.64 95.84               6.24
2023   3  13  2.15    27.64    13.15 41.72 95.89               5.89
2023   3  14  2.52    29.68    12.22 29.91 95.60               6.38
2023   3  15  3.18    24.11    10.00 29.25 95.68               6.18
2023   3  16  1.24    26.28    11.82 21.49 95.58               6.48
2023   3  17  1.91    27.65    11.44 22.78 95.52               6.48
2023   3  18  2.30    25.32    11.29 25.20 95.31               5.77
2023   3  19  5.94    22.08    11.71 45.51 95.21               3.79
2023   3  20  5.84    21.66    11.45 55.24 95.25               2.68
2023   3  21  3.17    24.19     9.88 46.74 95.38               6.13
2023   3  22  1.35    25.54     8.14 33.84 95.54               6.59
2023   3  23  1.51    27.53    10.93 29.47 95.56               6.70
2023   3  24  1.68    30.47    11.06 22.32 95.81               6.89
2023   3  25  1.26    30.69    12.73 19.95 96.03               6.76
2023   3  26  3.35    31.75    13.09 17.92 95.85               6.88
2023   3  27  2.56    30.46    13.34 20.99 95.66               7.12
2023   3  28  3.51    26.04    12.26 32.01 96.12               5.93
2023   3  29  2.56    24.32     9.56 26.75 96.50               6.84
2023   3  30  1.25    29.44    11.26 22.27 96.37               7.01
2023   3  31  1.77    31.50    12.45 20.68 96.03               7.01
2023   4   1  4.21    31.19    14.64 26.30 95.65               6.86
2023   4   2  5.47    24.56    11.13 36.08 95.47               6.95
2023   4   3  2.26    22.18     6.49 25.07 95.43               7.55
2023   4   4  2.44    26.08     9.74 15.00 95.05               6.70
2023   4   5  5.26    23.63     9.85 30.70 95.26               5.97
2023   4   6  6.70    21.13     9.76 34.80 95.31               5.81
2023   4   7  5.64    12.09     5.26 62.10 95.38               4.96
2023   4   8  1.92    23.33     3.99 47.50 95.71               7.49
2023   4   9  2.22    27.92     7.89 20.39 95.83               7.66
2023   4  10  1.91    28.88    10.68 17.95 95.97               7.57
2023   4  11  3.33    26.54    12.90 24.39 96.11               7.33
2023   4  12  2.91    30.06    11.07 18.43 95.63               7.40
2023   4  13  4.34    31.08    15.52 20.05 95.23               7.29
2023   4  14  2.71    25.83    11.28 29.52 95.64               7.51
2023   4  15  2.41    28.95    11.62 23.69 95.47               7.68
2023   4  16  3.79    26.56    12.21 30.85 95.33               7.85
2023   4  17  2.43    25.84     9.64 32.53 95.23               7.67
2023   4  18  3.20    30.33    11.07 22.90 95.08               7.13
2023   4  19  3.15    35.59    15.32 14.69 94.76               6.24
2023   4  20  2.98    34.02    16.70 17.55 94.27               6.95
2023   4  21  5.23    28.63    15.84 39.09 94.59               7.21
2023   4  22  3.54    28.56    15.39 39.27 95.16               7.20
2023   4  23  2.13    30.36    15.48 35.06 95.44               7.54
2023   4  24  2.56    28.92    18.69 41.26 95.50               6.70
2023   4  25  2.13    34.13    17.81 34.20 95.40               7.79
2023   4  26  1.22    34.99    19.67 20.04 95.40               8.02
2023   4  27  1.22    36.12    19.37 15.91 95.51               8.03
2023   4  28  1.96    37.21    20.14 13.39 95.69               8.05
2023   4  29  3.79    38.73    19.10 16.53 95.47               7.85
2023   4  30  4.74    35.61    20.44 29.75 95.25               7.55
2023   5   1  3.27    31.96    18.36 37.33 95.31               5.62
2023   5   2  2.19    31.17    16.72 27.59 95.49               8.28
2023   5   3  2.41    33.51    15.46 26.63 95.55               7.91
2023   5   4  3.46    33.47    18.05 30.99 95.79               7.09
2023   5   5  3.99    33.98    19.96 37.48 95.67               7.34
2023   5   6  4.26    38.36    20.16 23.01 95.23               5.96
2023   5   7  3.98    32.97    22.32 30.83 95.15               5.28
2023   5   8  6.38    30.07    17.04 33.57 95.58               8.03
2023   5   9  2.41    30.70    15.27 30.49 95.67               8.18
2023   5  10  1.84    33.01    16.20 24.89 95.44               8.20
2023   5  11  2.59    35.85    17.49 20.30 95.08               7.99
2023   5  12  2.70    37.87    20.71 17.08 94.67               7.06
2023   5  13  3.70    37.13    19.24 24.89 94.59               6.37
2023   5  14  6.99    27.33    14.61 41.94 95.15               6.41
2023   5  15  3.70    26.74    11.78 31.58 95.40               8.43
2023   5  16  3.22    30.21    13.40 23.43 95.23               8.41
2023   5  17  3.77    30.97    18.09 24.24 94.93               3.50
2023   5  18  3.74    31.16    14.96 38.20 94.73               7.86
2023   5  19  6.10    25.89    14.59 47.67 94.63               5.24
2023   5  20  4.07    25.76    11.83 41.77 95.08               8.40
2023   5  21  3.05    29.49    11.79 36.05 95.02               8.00
2023   5  22  4.96    32.41    16.71 22.78 94.48               7.62
2023   5  23  4.27    30.54    15.93 31.65 94.58               7.43
2023   5  24  3.59    30.17    16.01 37.84 94.93               7.62
2023   5  25  2.87    31.06    16.65 33.25 95.23               8.24
2023   5  26  3.86    30.59    17.08 35.31 95.57               7.83
2023   5  27  4.40    31.92    16.90 30.92 95.52               6.82
2023   5  28  4.66    35.27    19.05 24.56 94.88               8.02
2023   5  29  4.91    31.13    18.18 37.09 94.99               6.86
2023   5  30  4.53    29.89    19.03 35.94 95.23               6.17
2023   5  31  3.06    28.46    16.54 37.84 95.32               8.20
2023   6   1  1.87    30.79    15.64 37.49 95.24               8.00
2023   6   2  3.83    32.40    18.25 30.48 95.09               7.02
2023   6   3  6.40    33.51    18.14 38.02 94.96               7.25
2023   6   4  5.17    32.36    18.83 40.73 94.87               7.10
2023   6   5  3.42    31.65    19.87 42.17 95.16               7.15
2023   6   6  2.26    31.67    20.07 38.24 95.29               6.84
2023   6   7  3.30    34.35    20.64 34.11 95.43               7.23
2023   6   8  4.19    38.11    21.88 23.74 95.21               7.74
2023   6   9  4.25    40.88    24.20 22.71 94.91               6.59
2023   6  10  4.57    39.37    24.70 30.99 94.92               7.99
2023   6  11  4.07    37.07    21.73 30.38 95.19               8.04
2023   6  12  3.97    38.77    23.54 29.48 95.08               7.55
2023   6  13  2.40    39.82    22.69 21.93 94.65               7.55
2023   6  14  4.76    37.63    24.36 27.59 94.93               7.69
2023   6  15  3.58    34.55    20.25 31.85 95.55               8.46
2023   6  16  2.41    36.50    20.93 30.75 95.63               8.33
2023   6  17  3.66    39.89    22.27 22.90 95.40               8.16
2023   6  18  4.67    41.37    24.61 17.91 95.33               8.31
2023   6  19  4.94    41.65    25.94 12.90 95.28               7.99
2023   6  20  4.87    41.75    24.23 10.39 95.22               8.34
2023   6  21  3.68    42.42    23.33 11.06 95.30               8.24
2023   6  22  3.98    41.17    22.88 14.13 95.59               8.14
2023   6  23  3.78    39.68    23.38 17.13 95.78               8.32
2023   6  24  2.37    40.32    24.56 18.02 95.61               8.14
2023   6  25  2.15    42.01    24.35 16.19 95.39               8.42
2023   6  26  2.83    41.32    24.32 21.70 95.44               8.37
2023   6  27  3.26    39.15    24.62 23.26 95.50               8.21
2023   6  28  2.78    40.82    24.54 20.77 95.40               8.26
2023   6  29  3.99    42.90    25.44 17.78 95.39               7.91
2023   6  30  2.98    43.12    26.92 22.34 95.41               7.07
2023   7   1  4.34    42.22    27.24 20.15 95.34               7.07
2023   7   2  2.76    39.94    28.31 26.44 95.41               6.56
2023   7   3  1.99    43.57    27.95 22.19 95.41               5.99
2023   7   4  2.77    42.96    27.86 19.83 95.37               8.08
2023   7   5  3.36    44.07    27.79 18.89 95.32               7.83
2023   7   6  4.37    45.86    26.53 13.83 95.20               7.88
2023   7   7  5.47    45.02    30.55 12.81 95.50               7.89
2023   7   8  3.80    44.93    27.91 15.42 95.76               7.98
2023   7   9  3.18    44.41    28.51 13.59 96.00               8.06
2023   7  10  2.19    45.18    29.60 13.94 96.05               7.92
2023   7  11  1.61    44.64    29.39 14.87 95.81               7.28
2023   7  12  1.89    45.14    30.84 13.59 95.63               7.56
2023   7  13  2.35    43.67    30.64 16.10 95.65               8.00
2023   7  14  2.47    43.10    27.20 13.89 95.60               8.11
2023   7  15  2.61    42.31    26.50 10.05 95.54               8.11
2023   7  16  3.51    41.33    24.12  9.67 95.62               8.08
2023   7  17  2.89    41.96    25.04 10.98 95.83               8.47
2023   7  18  2.79    43.55    29.14 11.11 95.89               8.11
2023   7  19  2.27    44.28    28.88 13.13 95.72               8.13
2023   7  20  1.76    45.75    28.69 11.96 95.31               8.10
2023   7  21  3.07    45.59    28.07 11.75 95.24               8.10
2023   7  22  3.92    44.43    27.57 11.51 95.50               8.28
2023   7  23  3.02    44.09    26.05 10.38 95.66               7.91
2023   7  24  3.63    44.13    26.94  9.59 95.47               8.14
2023   7  25  3.58    44.62    29.03  7.69 95.24               7.92
2023   7  26  2.63    45.04    27.04 14.13 95.26               8.11
2023   7  27  3.61    45.11    27.54 17.40 95.34               7.54
2023   7  28  3.37    46.45    27.48 11.08 95.30               8.05
2023   7  29  4.01    47.21    30.00  8.57 95.35               8.02
2023   7  30  3.34    48.46    30.50  8.68 95.39               7.65
2023   7  31  3.48    44.50    30.91 21.92 95.40               6.53
2023   8   1  3.10    43.65    29.64 15.97 95.17               7.98
2023   8   2  2.22    43.34    26.08 19.10 95.10               7.96
2023   8   3  1.48    43.75    28.30 18.68 95.03               8.01
2023   8   4  3.45    45.81    28.23 15.18 94.97               8.01
2023   8   5  4.53    37.61    24.46 29.16 95.49               7.82
2023   8   6  2.21    39.97    22.98 17.39 95.54               7.59
2023   8   7  2.21    40.61    23.88 21.27 95.53               7.68
2023   8   8  2.52    41.91    25.79 21.21 95.60               7.75
2023   8   9  2.58    44.33    26.65 19.02 95.59               7.60
2023   8  10  5.10    40.02    27.71 21.31 95.76               7.75
2023   8  11  1.74    41.94    26.48 18.67 95.81               7.44
2023   8  12  2.52    42.52    26.06 16.23 95.52               7.84
2023   8  13  2.59    39.68    25.37 22.24 95.49               7.58
2023   8  14  3.00    39.67    25.51 23.62 95.50               7.71
2023   8  15  2.39    40.04    25.88 23.24 95.56               7.64
2023   8  16  2.55    41.80    26.29 22.14 95.57               7.53
2023   8  17  1.56    42.35    27.47 19.72 95.52               7.21
2023   8  18  1.71    42.48    29.24 20.63 95.54               7.36
2023   8  19  1.93    43.65    28.04 16.89 95.47               7.33
2023   8  20  3.68    41.78    26.03 18.48 95.37               7.42
2023   8  21  3.18    39.82    25.80 20.09 95.48               7.29
2023   8  22  3.17    37.34    25.21 27.47 95.54               7.12
2023   8  23  2.50    36.97    23.95 29.86 95.63               6.81
2023   8  24  2.08    38.91    24.52 22.28 95.54               7.25
2023   8  25  2.91    40.15    25.80 22.74 95.43               7.20
2023   8  26  2.72    40.41    25.25 22.45 95.45               7.29
2023   8  27  4.37    41.30    25.97 15.41 95.22               7.05
2023   8  28  4.15    36.06    22.88 23.93 95.42               7.28
2023   8  29  2.58    36.09    20.50 22.17 95.28               6.76
2023   8  30  3.58    40.86    23.55 20.94 94.81               6.24
2023   8  31  4.24    36.56    23.88 28.82 95.27               6.84
2023   9   1  3.95    36.50    22.43 39.01 95.57               6.64
2023   9   2  4.83    36.90    24.11 32.23 95.24               5.60
2023   9   3  4.57    42.58    26.34 21.65 95.13               5.49
2023   9   4  2.22    43.07    23.91 25.46 95.39               6.16
2023   9   5  2.63    42.82    27.36 17.37 95.15               6.68
2023   9   6  4.21    36.11    24.62 30.62 95.28               6.62
2023   9   7  2.35    36.21    24.28 27.94 95.44               6.59
2023   9   8  1.75    38.22    23.59 25.61 95.42               6.76
2023   9   9  2.03    38.93    23.41 26.35 95.50               6.58
2023   9  10  1.71    39.28    24.77 23.54 95.56               6.20
2023   9  11  2.32    40.37    26.81 21.44 95.38               3.77
2023   9  12  1.92    39.99    26.93 20.71 95.33               5.50
2023   9  13  2.46    38.59    25.84 22.77 95.53               3.48
2023   9  14  1.54    35.82    24.65 24.37 95.67               4.15
2023   9  15  2.82    37.16    22.37 32.38 95.57               5.26
2023   9  16  3.61    39.12    26.26 22.21 95.53               6.28
2023   9  17  3.61    38.84    23.60 16.71 95.64               6.26
2023   9  18  2.58    37.42    23.89 18.80 95.60               6.04
2023   9  19  2.67    37.00    23.28 16.65 95.53               5.41
2023   9  20  2.52    34.94    22.77 20.78 95.37               4.90
2023   9  21  2.64    39.01    22.89 22.00 95.07               6.27
2023   9  22  2.50    38.39    22.46 23.86 95.02               6.03
2023   9  23  3.83    35.51    22.00 38.96 95.51               6.09
2023   9  24  4.04    33.29    20.08 36.57 95.83               5.83
2023   9  25  2.45    36.76    20.29 34.12 95.62               6.04
2023   9  26  3.85    32.71    20.36 34.61 95.50               5.85
2023   9  27  2.77    30.44    17.90 36.82 95.70               5.77
2023   9  28  2.22    30.51    17.99 37.01 95.88               5.89
2023   9  29  2.24    31.44    18.91 38.30 96.01               5.88
2023   9  30  2.35    32.45    18.77 31.14 96.08               5.79
2023  10   1  2.99    31.63    17.96 36.61 96.14               5.72
2023  10   2  2.15    31.15    18.96 40.76 96.15               5.79
2023  10   3  2.67    30.87    18.30 45.19 96.17               5.63
2023  10   4  3.25    30.42    16.93 39.91 96.26               5.65
2023  10   5  3.11    29.89    15.74 35.71 96.37               5.71
2023  10   6  2.32    30.85    16.07 30.84 96.32               5.72
2023  10   7  1.49    31.38    18.38 30.04 96.15               5.60
2023  10   8  1.72    30.87    18.16 30.81 96.12               5.50
2023  10   9  2.59    29.32    16.38 43.92 96.23               5.33
2023  10  10  2.42    28.98    16.22 44.48 96.15               5.42
2023  10  11  2.60    28.21    15.69 41.97 96.14               5.40
2023  10  12  3.28    29.26    15.38 36.34 96.15               5.48
2023  10  13  2.84    29.76    15.54 35.40 96.21               5.48
2023  10  14  1.62    30.04    15.84 27.75 96.00               5.35
2023  10  15  1.26    30.76    17.02 21.66 95.75               5.10
2023  10  16  1.89    31.50    17.32 23.06 95.58               5.26
2023  10  17  2.51    32.63    18.86 28.76 95.54               5.10
2023  10  18  1.52    33.32    19.08 28.03 95.39               4.96
2023  10  19  4.58    34.82    18.66 23.77 94.98               4.81
2023  10  20  4.93    29.68    17.18 30.61 94.50               3.55
2023  10  21  2.46    23.86    13.83 38.49 95.19               4.85
2023  10  22  4.25    32.06    15.25 30.26 95.18               4.89
2023  10  23  3.71    34.89    17.47 32.19 95.50               4.39
2023  10  24  2.73    30.97    21.47 36.82 95.66               2.75
2023  10  25  3.17    30.17    18.36 33.38 95.66               5.08
2023  10  26  3.21    30.42    14.87 38.86 95.56               5.10
2023  10  27  2.34    31.33    16.04 30.42 95.34               4.93
2023  10  28  2.09    32.02    17.14 28.93 95.25               3.69
2023  10  29  2.73    31.32    19.19 25.10 95.15               2.76
2023  10  30  4.87    32.93    19.63 24.87 95.20               3.70
2023  10  31  2.45    31.36    16.95 37.14 95.59               4.24
2023  11   1  3.21    32.46    18.68 28.46 95.69               4.04
2023  11   2  3.52    32.52    17.97 33.60 95.45               4.62
2023  11   3  3.84    30.49    17.61 36.39 95.11               4.21
2023  11   4  2.52    25.04    12.66 47.65 95.26               4.60
2023  11   5  2.43    30.63    14.89 31.91 95.29               4.35
2023  11   6  2.32    32.41    15.24 25.15 95.38               4.37
2023  11   7  4.27    26.46    14.09 42.78 95.60               3.24
2023  11   8  6.06    23.12    12.54 55.50 95.90               4.04
2023  11   9  4.08    22.43    13.05 65.57 95.86               3.20
2023  11  10  2.95    22.79    12.57 52.17 95.83               3.06
2023  11  11  2.41    25.74    11.12 49.77 95.88               4.38
2023  11  12  2.16    27.23    11.91 45.93 96.01               4.38
2023  11  13  1.69    26.13    11.48 43.84 96.39               4.39
2023  11  14  0.93    25.90    13.03 41.98 96.41               4.29
2023  11  15  1.44    27.81    11.33 30.40 96.21               4.13
2023  11  16  1.45    26.44    11.75 31.19 96.26               4.17
2023  11  17  1.73    26.50    11.09 33.65 96.25               4.07
2023  11  18  2.42    26.32    11.77 39.45 96.33               4.08
2023  11  19  1.92    23.87    10.69 48.12 96.39               4.02
2023  11  20  1.75    24.05    11.04 45.80 96.03               3.98
2023  11  21  4.04    25.67    10.94 39.73 95.37               4.01
2023  11  22  4.79    18.18     9.51 56.46 95.23               4.09
2023  11  23  6.70    17.22     7.35 64.34 95.29               3.79
2023  11  24  5.75    19.12     8.48 50.53 95.21               3.88
2023  11  25  2.01    22.22     5.75 38.19 95.40               4.00
2023  11  26  1.90    21.27     8.79 38.07 95.74               3.57
2023  11  27  2.67    21.57     6.70 29.11 95.76               3.93
2023  11  28  2.78    23.24     8.28 39.03 95.33               3.68
2023  11  29  2.38    23.58    11.89 51.67 95.37               3.74
2023  11  30  3.00    24.16     9.65 40.24 95.47               3.89
2023  12   1  4.58    22.93     9.02 21.46 95.33               3.23
2023  12   2  3.43    21.23     9.27 36.95 95.39               3.44
2023  12   3  3.51    16.78     6.50 52.54 96.04               3.95
2023  12   4  2.04    17.42     5.77 53.63 96.19               3.62
2023  12   5  2.24    19.47     6.16 42.24 95.76               2.43
2023  12   6  2.97    22.33     9.81 44.97 95.43               3.04
2023  12   7  1.72    18.60     7.57 65.36 96.10               3.57
2023  12   8  4.60    22.77     8.88 56.97 95.84               3.14
2023  12   9  4.47    18.08     7.25 53.89 96.10               3.80
2023  12  10  1.62    19.21     5.54 50.40 96.52               3.70
2023  12  11  3.73    24.10     8.68 42.89 96.36               3.49
2023  12  12  3.77    27.86    10.68 31.40 96.14               3.48
2023  12  13  3.90    25.88    11.36 25.63 95.62               3.54
2023  12  14  4.92    18.28     7.88 52.27 95.91               3.23
2023  12  15  4.27    16.41     5.31 56.13 96.65               3.78
2023  12  16  4.63    14.38     5.32 65.88 96.75               3.34
2023  12  17  4.16    11.74     3.99 71.82 96.70               2.94
2023  12  18  2.71    12.37     3.23 74.25 96.45               1.83
2023  12  19  4.31    13.38     5.52 71.52 96.19               2.59
2023  12  20  3.29    16.33     5.46 53.65 96.10               3.77
2023  12  21  2.91    16.25     3.75 65.37 96.23               3.67
2023  12  22  2.10    18.53     4.13 55.02 96.32               3.71
2023  12  23  1.47    20.31     4.97 40.91 96.25               3.63
2023  12  24  1.59    20.06     4.28 40.80 96.28               3.57
2023  12  25  1.43    19.77     4.93 39.97 96.25               3.57
2023  12  26  1.36    19.15     6.59 36.29 96.17               2.97
2023  12  27  2.15    16.97     6.63 41.09 96.25               2.39
2023  12  28  2.65    17.33     6.54 53.94 96.38               2.07
2023  12  29  1.97    19.51     5.47 54.04 96.24               3.69
2023  12  30  1.85    18.54     4.87 52.16 96.00               2.81
2023  12  31  1.84    20.40     5.43 35.27 95.98               3.69
